# Supplementary material for: Disease Burden Due to Herpes Zoster among Population Aged ≥50 Years Old in China: A Community Based Retrospective Survey
Source: PLoS One. 2016 Apr 7;11(4):e0152660. doi: 10.1371/journal.pone.0152660 (PMC4824529; doi:10.1371/journal.pone.0152660)
Supplement: S1 Dataset — (XLSX) [file pone.0152660.s001.xlsx]

## Sheet: Sheet2
bm	gender	type	fbdate	sequelae1	hb1	qpz1	sp1	sjt1	second	sequelae2	hb2	qpz2	sp2	sjt2	total	seridig	number	totalfee	hspitaliz	totalday	totalcost	drug	transport	othercost	people	meanday	salary	dctime
HZ0001	1	2	2012-07-15	2					2						1	1	1	50	2	0		50	0	0	0	0	0	2013-10-29
HZ0002	2	2	2008-05-01	2					2						1	1	2	800	2	0		800	50	0	0	0	0	2013-10-29
HZ0003	2	2	2012-06-29	2					2						1	1	2	400	2	0		300	50	0	0	0	0	2013-10-29
HZ0004	2	2	2006-10-17	2					2						1	1	1	400	2	0		400	0	0	0	0	0	2013-10-29
HZ0005	2	2	1900-01-02	2					2						1	1	1	100	2	0		100	0	0	0	0	0	2013-10-28
HZ0006	2	2	2009-06-27	2					2						1	1	1	100	2	0		100	0	0	0	0	0	2013-10-29
HZ0007	2	2	2006-10-21	2					2						1	1	1	500	2	0		500	400	0	0	0	0	2013-10-29
HZ0008	2	2	2011-11-27	1	2	2	2	1	2						1	1	2	700	2	0		600	120	0	0	0	0	2013-10-29
HZ0009	2	2	2006-10-17	2					2						1	1	1	160	2	0		40	50	0	0	0	0	2013-10-29
HZ0010	1	2	2012-06-17	2					2						1	1	2	570	2	0		470	50	0	0	0	0	2013-10-29
HZ0011	1	2	2012-05-13	2					2						1	1	2	1200	2	0		1000	100	0	0	0	0	2013-10-29
HZ0012	1	2	2010-10-26	2					2						1	1	1	200	2	0		150	50	0	0	0	0	2013-10-29
HZ0013	2	2	2008-04-28	2					2						1	1	1	100	2	0		100	0	0	0	0	0	2013-10-30
HZ0014	2	2	1970-06-30	2					2						1	1	1	10	2	0		10	0	0	0	0	0	2013-10-30
HZ0015	2	2	2009-10-29	2					2						1	1	2	900	2	0		500	100	0	0	0	0	2013-10-29
HZ0016	2	2	2008-06-21	2					2						1	1	1	300	2	0		300	0	0	0	0	0	2013-10-29
HZ0017	2	2	2011-10-21	2					2						1	1	2	600	2	0		500	100	0	0	0	0	2013-10-29
HZ0018	2	2	2012-08-15	2					2						1	1	2	500	2	0		400	100	0	0	0	0	2013-10-29
HZ0019	2	2	2008-06-21	2					2						1	1	3	1000	2	0		900	100	0	0	0	0	2013-10-29
HZ0020	2	2	2000-04-11	2					1	2					2	1	1	170	2	0		170	0	0	0	0	0	2013-10-29
HZ0021	1	2	2012-05-03	1	1	2	2	1	2						1	1	2	2000	2	0		1800	200	0	0	0	0	2013-10-29
HZ0022	2	2	2003-10-11	2					2						1	1	1	100	2	0		100	100	0	0	0	0	2013-10-29
HZ0023	2	2	2006-07-11	2					2						1	1	1	200	2	0		200	0	0	0	0	0	2013-10-29
HZ0024	1	2	2005-04-25	2					2						1	1	1	50	2	0		50	0	0	0	0	0	2013-10-28
HZ0025	1	2	2005-09-06	2					2						1	1	1	50	2	0		60	0	0	0	0	0	2013-10-28
HZ0026	2	2	2009-05-02	2					2						1	1	1	65	2	0		110	0	0	0	0	0	2013-10-28
HZ0027	2	2	2006-05-06	2					2						1	1	1	98	2	0		145	0	0	0	0	0	2013-10-28
HZ0028	2	2	2008-04-20	2					2						1	1	1	78	2	0		125	0	0	0	0	0	2013-10-28
HZ0029	1	2	2011-08-09	2					2						1	1	4	500	2	0		500	100	0	0	0	0	2013-10-27
HZ0030	2	2	2008-10-17	2					2						1	1	1	60	2	0		60	0	0	0	0	0	2013-10-29
HZ0031	2	2	2003-05-27	1	1	2	2	2	2						1	1	2	500	2	0		500	50	0	0	0	0	2013-10-22
HZ0032	2	2	2012-04-11	2					2						1	1	1	30	2	0		30	0	0	0	0	0	2013-10-22
HZ0033	2	2	2005-08-19	2					2						1	1	1	15	2	0		15	0	0	0	0	0	2013-10-22
HZ0034	2	2	2010-11-08	2					2						1	1	1	300	2	0		300	0	0	0	0	0	2013-10-30
HZ0035	2	2	2011-09-12	2					2						1	1	1	210	2	0		210	0	0	0	0	0	2013-10-30
HZ0036	2	2	2000-10-08	2					2						1	1	1	50	2	0		50	0	0	0	0	0	2013-10-30
HZ0037	1	2	2001-07-26	2					2						1	1	1	220	2	0		220	0	0	0	0	0	2013-10-30
HZ0038	1	2	2008-08-12	2					2						1	1	1	260	2	0		260	0	0	0	0	0	2013-10-30
HZ0039	1	2	2008-10-29	2					2						1	1	1	200	2	0		200	0	0	0	0	0	2013-10-30
HZ0040	2	2	2009-12-10	1	2	2	2	1	2						1	1	2	260	2	0		260	0	0	0	0	0	2013-10-30
HZ0041	2	2	2009-11-10	2					2						1	1	1	150	2	0		150	0	0	0	0	0	2013-10-30
HZ0042	1	2	2008-10-20	2					2						1	1	1	100	2	0		100	0	0	0	0	0	2013-10-26
HZ0043	2	2	2008-09-10	2					2						1	1	2	250	2	0		250	0	0	0	0	0	2013-10-30
HZ0044	2	2	2009-06-20	1	2	2	2	1	2						1	1	3	2000	2	0		1500	300	0	0	0	0	2013-10-30
HZ0045	2	2	2003-07-10	2					2						1	1	1	100	2	0		100	0	0	0	0	0	2013-10-29
HZ0046	2	2	2006-10-21	2					2						1	1	1	100	2	0		0	0	0	0	0	0	2013-10-30
HZ0047	2	2	2004-06-21	2					2						1	1	1	200	2	0		40	0	0	0	0	0	2013-10-30
HZ0048	2	2	2007-10-23	2					2						1	1	1	300	2	0		0	0	0	0	0	0	2013-10-30
HZ0049	2	2	2009-04-17	2					2						1	1	1	300	2	0		0	0	0	0	0	0	2013-10-30
HZ0050	2	2	1996-10-20	2					2						1	1	1	200	2	0		0	0	0	0	0	0	2013-10-30
HZ0051	2	2	2011-06-20	1	1	2	2	1	2						1	1	1	300	2	0		0	0	0	0	0	0	2013-10-30
HZ0052	2	2	2010-10-27	2					2						1	1	1	200	2	0		0	0	0	0	0	0	2013-10-30
HZ0053	2	2	2010-04-11	2					2						1	1	2	250	2	0		0	0	0	0	0	0	2013-10-30
HZ0054	1	2	2007-07-17	2					2						1	1	1	200	2	0		0	0	0	0	0	0	2013-10-30
HZ0055	1	2	2009-10-21	2					2						1	1	1	300	2	0		0	0	0	0	0	0	2013-10-30
HZ0056	1	2	2011-08-15	2					2						1	1	1	180	2	0		0	0	0	0	0	0	2013-10-30
HZ0057	2	2	2012-07-17	2					2						1	1	1	100	2	0		0	0	0	0	0	0	2013-10-30
HZ0058	1	2	2002-09-11	2					2						1	1	1	100	1	21	3000	0	100	0	1	4	2000	2013-10-30
HZ0059	2	2	2000-04-18	2					2						1	1	3	1220	2	0		0	400	0	0	0	0	2013-10-30
HZ0060	2	2	2007-07-11	2					1	2					2	1	1	200	2	0		0	0	0	0	0	0	2013-10-30
HZ0061	1	2	2012-04-15	2					2						1	1	1	1800	2	0		0	200	0	0	0	0	2013-10-21
HZ0062	2	2	2012-06-30	2					2						1	1	1	360	2	0		0	0	0	0	0	0	2013-10-21
HZ0063	2	2	2012-07-15	2					2						1	1	1	320	2	0		0	0	0	0	0	0	2013-10-21
HZ0064	2	2	2012-08-15	2					2						1	1	1	130	2	0		0	0	0	0	0	0	2013-10-21
HZ0065	1	2	1961-06-30	1	2	2	2	1	2						1	1	1	20	2	0		0	0	0	0	0	0	2013-10-21
HZ0066	2	2	2011-05-15	2					2						1	1	1	1200	2	0		0	100	0	0	0	0	2013-10-21
HZ0067	2	2	2012-04-15	2					2						1	1	1	1600	1	7	1600	0	300	0	1	7	2000	2013-10-21
HZ0068	2	2	1995-10-08	2					2						1	1	1	20	2	0		0	0	0	0	0	0	2013-10-21
HZ0069	2	2	2011-07-08	2					2						1	1	1	3000	2	0		0	300	0	0	0	0	2013-10-21
HZ0070	2	2	2008-04-28	2					2						1	1	1	80	2	0		130	0	0	0	0	0	2013-10-21
HZ0071	2	2	2008-06-15	2					2						1	1	9	1100	2	0		0	150	300	1	10	1800	2013-07-22
HZ0072	1	2	2008-07-02	2					2						1	1	2	400	2	0		0	0	100	0	0	0	2013-07-22
HZ0073	1	2	2008-10-01	2					2						1	1	1	260	1	4	550	0	30	200	1	4	2000	2013-07-23
HZ0074	1	2	2008-11-27	2					2						1	1	0	0	1	15	1550	0	30	200	1	8	1900	2013-07-23
HZ0075	2	2	2009-09-06	2					2						1	1	3	150	1	4	750	0	0	200	1	4	1800	2013-07-23
HZ0076	1	2	2010-04-07	2					2						1	1	1	185	1	9	1688	0	60	200	1	9	2000	2013-07-23
HZ0077	2	2	2010-07-05	2					2						1	1	1	155	1	4	299	0	40	100	1	4	2000	2013-07-23
HZ0078	1	2	2010-06-15	2					1	3					2	1	3	800	1	8	762	0	60	300	1	8	1800	2013-07-23
HZ0079	1	2	2010-07-20	2					2						1	1	1	130	1	6	490	0	0	200	1	6	1800	2013-07-23
HZ0080	1	2	2011-07-15	2					2						1	1	6	400	2	0		0	0	100	0	0	0	2013-07-24
HZ0081	1	2	2011-09-18	2					2						1	1	9	350	1	10	768	0	100	200	1	10	1800	2013-07-24
HZ0082	2	2	2011-11-10	2					2						1	1	5	150	1	8	797	0	40	200	1	8	2000	2013-07-24
HZ0083	1	2	2012-04-02	2					2						1	1	7	500	2	0		0	0	100	0	0	0	2013-07-24
HZ0084	1	2	2012-08-06	2					2						1	1	3	100	1	9	1175	0	100	200	1	9	2000	2013-07-24
HZ0085	1	2	2012-11-01	2					2						1	1	4	120	1	12	1012	0	150	200	1	12	2000	2013-07-24
HZ0086	2	2	2012-11-13	2					2						1	1	3	130	1	10	1117	0	40	200	1	7	2000	2013-07-24
HZ0087	1	2	2012-12-04	2					2						1	1	4	120	1	8	959	0	100	200	1	8	2000	2013-07-24
HZ0088	2	2	2012-12-10	2					2						1	1	4	130	1	13	1487	0	100	200	1	13	2000	2013-07-24
HZ0089	1	2	2012-12-11	2					2						1	1	5	160	1	10	1179	0	100	200	1	10	2000	2013-07-24
HZ0090	1	2	2011-12-24	2					2						1	1	0	0	1	3	4893	0	124	200	1	1	1800	2013-10-18
HZ0091	2	2	2012-02-13	2	2	2	2	2	2						1	1	1	285	1	20	9000	0	250	300	1	20	2000	2014-01-07
HZ0092	1	2	2012-09-10	2					2						1	1	1	215	1	6	1050	0	100	0	1	6	1500	2014-01-07
HZ0093	1	2	2012-09-05	2					2						1	1	1	486	2	0		0	70	150	0	0	0	2014-01-07
HZ0094	1	2	2012-10-05	2					2						1	1	1	283	1	18	6800	0	350	400	1	18	1500	2014-01-08
HZ0095	1	2	2012-07-08	2					2						1	1	1	892	2	0		0	0	0	0	0	0	2014-01-08
HZ0096	1	2	2011-09-08	2					2						1	1	1	253	2	0		0	0	0	0	0	0	2014-01-07
HZ0097	2	2	2011-05-20	2					2						1	1	1	624	2	0		0	150	200	0	0	0	2014-01-07
HZ0098	2	2	2011-10-20	1	2	2	2	1	2						1	3	1	985	1	20	12500	350	300	1200	1	20	2000	2014-01-08
HZ0099	2	2	2011-02-21	1	2	2	2	1	2						1	3	2	795	1	30	13050	425	800	850	1	30	2000	2014-01-12
HZ0100	1	2	2011-05-20	2					2						1	1	1	387	2	0		0	0	200	0	0	0	2014-01-08
HZ0101	1	2	2011-05-15	2					2						1	1	1	288	2	0		0	0	0	0	0	0	2014-01-07
HZ0102	2	2	2011-04-23	2					2						1	1	1	237	2	0		0	0	0	0	0	0	2014-01-07
HZ0103	2	2	2011-05-08	2					2						1	1	1	387	1	7	3250	0	180	220	1	7	1800	2014-01-07
HZ0104	1	2	2010-06-05	2					2						1	1	1	398	2	0		0	80	100	0	0	0	2014-01-07
HZ0105	2	2	2010-10-05	2					2						1	1	1	425	2	0		0	0	120	0	0	0	2014-01-07
HZ0106	1	2	2010-05-13	2					2						1	1	1	467	2	0		0	100	200	1	12	2000	2014-01-07
HZ0107	1	2	2010-08-23	2					2						1	1	1	305	2	0		0	0	0	0	0	0	2014-01-07
HZ0108	2	2	2010-09-20	2					2						1	1	1	284	2	0		0	0	0	0	0	0	2014-01-07
HZ0109	2	2	2010-08-20	2					2						1	1	1	323	2	0		0	100	150	0	0	0	2014-01-08
HZ0110	1	2	2010-05-25	2					2						1	1	1	625	2	0		0	200	200	0	0	0	2014-01-08
HZ0111	2	2	2009-06-10	2					2						1	1	2	888	2	0		0	80	120	1	7	1800	2014-01-08
HZ0112	1	2	2009-10-03	2					2						1	1	1	956	2	0		0	0	200	0	0	0	2014-01-08
HZ0113	2	2	2008-04-06	2					2						1	1	1	360	2	0		0	0	0	0	0	0	2014-01-09
HZ0114	2	2	2010-03-07	2					2						1	1	1	322	2	0		0	0	0	0	0	0	2014-04-10
HZ0115	1	2	2006-05-03	2					2						1	1	1	603	2	0		0	0	0	0	0	0	2014-04-12
HZ0116	2	2	2007-10-05	2					2						1		1	259	2	0		0	0	0	0	0	0	2014-04-12
HZ0117	2	2	2008-09-05	2					2						1	1	1	343	2	0		0	0	0	0	0	0	2014-04-13
HZ0118	2	2	2009-08-07	2					2						1	1	1	255	2	0		0	0	0	0	0	0	2014-04-13
HZ0119	2	2	2007-10-06	2					2						1	1	3	666	1	12	5700	0	240	200	1	12	2000	2014-04-13
HZ0120	1	2	2006-09-10	2					2						1	1	1	320	2	0		0	0	0	0	0	0	2014-04-13
HZ0121	1	2	2007-08-08	2					2						1	1	1	424	2	0		0	0	0	0	0	0	2014-04-13
HZ0122	1	2	2003-09-10	2					2						1	1	1	210	2	0		0	0	0	0	0	0	2014-04-14
HZ0123	2	2	2007-04-05	2					2						1	1	1	350	2	0		0	0	0	0	0	0	2014-04-14
HZ0124	2	2	2011-03-07	2					2						1	1	2	220	1	6	1900	0	140	150	1	6	2000	2014-04-16
HZ0125	1	2	2010-04-12	2					2						1	1	1	243	1	7	2112	0	160	150	1	7	1600	2014-04-16
HZ0126	1	2	2003-12-17	2					2						1	1	1	297	2	0		0	0	0	0	0	0	2014-04-16
HZ0127	1	2	2007-11-03	2					2						1	1	2	607	2	0		0	0	0	0	0	0	2014-05-18
HZ0128	1	2	2008-05-12	2					2						1	1	1	246	1	8	4267	0	220	200	1	8	1000	2014-05-02
HZ0129	2	2	2007-11-20	2					2						1	1	1	255	1	18	4395	0	350	300	1	18	2100	2014-05-02
HZ0130	2	2	2012-10-05	2					2						1	1	1	366	2	0		0	10	0	0	0	0	2014-05-22
HZ0131	2	2	2012-09-03	2					2						1	1	1	223	1	15	6100	0	160	300	1	15	2000	2014-05-22
HZ0132	2	2	2012-05-15	2					2						1	1	3	957	2	0		0	0	0	1	5	2000	2014-05-22
HZ0133	1	2	2008-03-04	2					2						1	1	1	226	2	0		0	0	0	0	0	0	2014-05-21
HZ0134	1	2	2008-09-12	2					2						1	1	1	398	2	0		0	0	0	0	0	0	2014-05-23
HZ0135	1	2	2007-10-08	2					2						1	1	1	783	2	0		0	0	0	0	0	0	2014-05-22
HZ0136	1	2	2009-12-25	2					2						1	1	1	135	1	5	850	0	30	150	1	5	2000	2014-05-23
HZ0137	1	2	2007-05-08	2					2						1	1	1	450	2	0		0	0	0	0	0	0	2014-05-22
HZ0138	2	2	2010-09-09	2					2						1	1	1	432	2	0		0	0	0	0	0	0	2014-05-22
HZ0139	1	2	2008-09-11	2					2						1	1	1	515	2	0		0	0	0	0	0	0	2014-05-22
HZ0140	1	2	2009-05-10	2					2						1	1	1	608	2	0		0	0	0	0	0	0	2014-05-22
HZ0141	2	2	2010-08-10	2					2						1	1	1	720	2	0		0	0	0	0	0	0	2014-05-23
HZ0142	1	2	2010-06-13	2					2						1	1	1	965	2	0		0	0	0	0	0	0	2012-05-20
HZ0143	1	2	2011-09-17	2					2						1	1	1	950	2	0		0	0	0	0	0	0	2014-05-23
HZ0144	2	2	2012-05-17	2					2						1	1	1	550	2	0		0	0	0	0	0	0	2014-05-23
HZ0145	1	2	2012-10-09	2	2	2	2	2	2						1	1	3	450	2	0		0	24	0	0	0	0	2013-06-26
HZ0146	2	2	2012-04-10	2	2	2	2	1	2						1	1	4	170	2	0		0	0	0	0	0	0	2013-07-21
HZ0147	2	2	2012-03-12	1	2	2	2	1	2						1	3	3	180	2	0		0	28	0	0	0	0	2013-07-22
HZ0148	1	2	2010-06-30	2	2	2	2	2	2						1	1	1	150	2	0		0	0	0	0	0	0	2013-07-05
HZ0149	1	2	2002-08-15	2	2	2	2	2	2						1	1	1	180	2	0		0	0	0	0	0	0	2013-08-07
HZ0150	1	2	2012-05-15	1	2	1	1	2	2						1	3	3	200	2	0		0	68	0	0	0	0	2013-08-06
HZ0151	2	2	2012-12-02	2	2	2	2	2	2						1	1	1	180	2	0		0	0	0	0	0	0	2013-08-10
HZ0152	2	2	2012-03-06	2	2	2	2	2	2						1	1	1	200	2	0		0	0	0	0	0	0	2013-08-09
HZ0153	1	2	2010-04-08	2	2	2	2	2	2						1	1	1	170	2	0		0	0	0	0	0	0	2013-08-08
HZ0154	1	2	2011-04-06	2	2	2	2	2	2						1	1	1	100	2	0		0	0	0	0	0	0	2013-08-11
HZ0155	2	2	2012-04-15	2	2	2	2	2	2						1	1	4	420	2	0		0	55	0	0	0	0	2013-07-30
HZ0156	1	2	2011-05-15	1	2	2	2	1	2						1	3	3	366	2	0		150	0	0	0	0	0	2013-07-29
HZ0157	1	2	2012-03-08	2	2	2	2	2	2						1	1	3	256	2	0		0	46	0	0	0	0	2013-08-13
HZ0158	1	2	2012-03-06	2	2	2	2	2	2						1	1	2	290	2	0		0	36	0	0	0	0	2013-08-14
HZ0159	2	2	2010-10-01	2	2	2	2	2	2						1	1	2	210	2	0		0	0	0	0	0	0	2013-06-21
HZ0160	1	2	2010-06-10	2	2	2	2	2	2						1	1	1	180	1	0		0	0	0	0	0	0	2013-07-31
HZ0161	1	2	2011-02-20	2	2	2	2	2	2						1	1	2	196	2	0		0	0	0	0	0	0	2013-07-12
HZ0162	1	2	2012-11-23	2	2	2	2	2	2						1	1	1	200	2	0		0	0	0	0	0	0	2013-07-25
HZ0163	1	2	2011-08-07	2	2	2	2	2	2						1	1	1	200	2	0		0	0	0	0	0	0	2013-08-12
HZ0164	1	2	2012-08-11	2	2	2	2	2	2						1	1	1	200	2	0		20	0	0	0	0	0	2013-07-13
HZ0165	1	2	2010-04-11	2	2	2	2	2	2						1	1	4	505	2	0		0	0	0	0	0	0	2013-08-02
HZ0166	1	2	2011-10-09	2	2	2	2	2	2						1	1	1	226	2	0		0	0	0	0	0	0	2013-07-14
HZ0167	1	2	2012-06-11	2	2	2	2	2	2						1	1	4	410	2	0		0	0	0	0	0	0	2013-07-09
HZ0168	1	2	2012-03-08	2	2	2	2	2	2						1	1	1	256	2	0		0	0	0	0	0	0	2013-08-05
HZ0169	1	2	2010-02-09	2	2	2	2	2	2						1	1	2	300	2	0		0	0	0	0	0	0	2013-08-04
HZ0170	1	2	2003-06-30	2	2	2	2	2	2						1	1	1	277	2	0		0	0	0	0	0	0	2013-08-03
HZ0171	2	2	2008-06-10	2	2	2	2	2	2						1	1	3	420	2	0		0	18	0	0	0	0	2013-07-07
HZ0172	2	2	2010-04-10	2	2	2	2	2	2						1	1	5	380	2	0		0	150	0	0	0	0	2013-07-10
HZ0173	2	2	2007-03-15	2	2	2	2	2	2						1	1	1	150	2	0		0	0	0	0	0	0	2013-08-17
HZ0174	2	2	2007-04-20	2	2	2	2	2	2						1	1	2	1100	2	0		0	150	0	0	0	0	2013-07-11
HZ0175	1	2	2011-07-11	2	2	2	2	2	2						1	1	1	280	2	0		0	0	0	0	0	0	2013-07-17
HZ0176	2	2	2010-03-01	2	2	2	2	2	2						1	1	1	0	1	20	5000	0	28	0	1	0	0	2013-07-17
HZ0177	1	2	2012-07-10	2	2	2	2	2	2						1	1	4	1000	2	0		0	0	0	0	0	0	2013-07-17
HZ0178	1	2	2011-08-06	2	2	2	2	2	2						1	1	1	260	2	0		0	0	0	0	0	0	2013-07-18
HZ0179	2	2	2012-07-31	2	2	2	2	2	2						1	1	1	270	2	0		0	0	0	0	0	0	2013-07-17
HZ0180	2	2	2010-06-19	2	2	2	2	2	2						1	1	1	520	2	0		0	0	0	0	0	0	2013-07-20
HZ0181	2	2	2008-07-15	2	2	2	2	2	1	1	1	2	2	2	2	1	2	380	2	0		27	0	65	0	0	0	2013-07-06
HZ0182	1	2	2011-07-21	2	2	2	2	2	2						1	2	1	330	2	0		55	0	0	0	0	0	2013-07-19
HZ0183	2	2	2008-10-11	2	2	2	2	2	2						1	1	1	368	2	0		0	0	0	0	0	0	2013-07-21
HZ0184	2	2	2009-05-07	1	1	2	2	2	2						1	3	1	457	2	0		7	0	0	0	0	0	2013-07-04
HZ0185	2	2	2009-07-13	2	2	2	2	2	2						1	1	4	402	2	0		0	0	0	0	0	0	2013-07-28
HZ0186	2	2	2012-04-06	1	1	2	2	1	2						1	1	7	800	2	0		0	0	0	0	0	0	2013-07-23
HZ0187	2	2	2012-05-18	2	2	2	2	2	2						1	1	1	263	2	0		0	0	0	0	0	0	2013-07-23
HZ0188	1	2	2011-07-11	2	2	2	2	2	2						1	1	1	200	2	0		0	0	0	0	0	0	2013-07-26
HZ0189	1	2	2012-10-10	2	2	2	2	2	2						1	1	1	230	2	0		0	0	0	0	0	0	2013-07-03
HZ0190	1	2	2010-11-02	3	3	3	3	3	2						1	1	1	210	2	0		0	0	0	0	0	0	2013-07-12
HZ0191	2	2	2001-06-18	2	2	2	2	2	2						1	1	2	460	2	0		0	0	0	0	0	0	2013-07-24
HZ0192	2	2	2010-06-15	2	2	2	2	2	2						1	1	2	160	2	0		0	0	0	0	0	0	2013-08-18
HZ0193	1	2	2008-10-02	2	2	2	2	2	2						1	1	3	290	2	0		0	0	0	0	0	0	2013-10-02
HZ0194	1	2	2010-04-22	2	2	2	2	2	2						1	1	2	580	2	0		0	0	0	0	0	0	2013-08-15
HZ0195	1	1	2011-11-16	1	2	2	2	1	2						1	1	8	1880	2	0		0	0	0	0	0	0	2013-06-26
HZ0196	2	1	1980-06-15	2	2	2	2	2	2						1	1	1	500	2	0		0	0	0	0	0	0	2013-06-26
HZ0197	2	1	2005-04-15	2	2	2	2	2	2						1	1	1	1000	2	0		0	0	0	0	0	0	2013-06-28
HZ0198	1	1	2012-09-08	2	2	2	2	2	2						1	1	1	7000	2	0		0	0	0	0	0	0	2013-07-03
HZ0199	2	1	2012-05-15	2	2	2	2	2	2						1	1	1	400	2	0		0	0	0	0	0	0	2013-07-05
HZ0200	2	1	2003-07-15	1	2	2	2	1	2						1	1	4	1000	2	0		0	16	0	0	0	0	2013-07-08
HZ0201	2	1	2006-11-15	1	2	2	2	1	2						1	1	2	700	2	0		0	0	0	0	0	0	2013-07-08
HZ0202	2	1	2002-07-15	1	2	2	2	1	2						1	1	2	550	2	0		0	0	0	0	0	0	2013-07-08
HZ0203	1	1	1993-07-15	2	2	2	2	2	2						1	1	1	600	2	0		300	4	0	0	0	0	2013-07-08
HZ0204	1	1	2002-06-15	2	2	2	2	2	2						1	1	1	300	2	0		0	0	0	0	0	0	2013-07-08
HZ0205	2	1	2008-07-15	2	2	2	2	2	2						1	1	5	2200	2	0		0	0	0	0	0	0	2013-07-09
HZ0206	2	1	2013-06-05	2	2	2	2	2	2						1	1	1	500	2	0		0	0	0	0	0	0	2013-07-09
HZ0207	2	1	1993-07-15	2	2	2	2	2	1	2	2	2	2	2	2	1	3	800	2	0		0	0	0	0	0	0	2013-07-09
HZ0208	1	1	2008-08-15	2	2	2	2	2	2						1	1	0	0	2	0		500	0	0	0	0	0	2013-07-09
HZ0209	1	1	2007-10-15	2	2	2	2	2	2						1	1	1	700	2	0		0	150	0	0	0	0	2013-07-08
HZ0210	2	1	2011-04-15	2	2	2	2	2	2						1	1	1	300	2	0		0	0	0	0	0	0	2013-07-09
HZ0211	2	1	2012-03-05	2	2	2	2	2	2						1	1	1	400	2	0		0	30	0	0	0	0	2013-07-09
HZ0212	1	1	1995-08-15	1	2	2	2	1	2						1	1	2	350	2	0		0	0	0	0	0	0	2013-07-09
HZ0213	1	1	2009-04-15	1	2	2	2	1	2						1	1	2	1200	2	0		0	0	0	0	0	0	2013-07-09
HZ0214	1	1	2013-06-10	1	2	2	2	1	2						1	1	0	0	1	39	30000	0	2	0	0	0	0	2013-07-09
HZ0215	1	1	2012-06-07	2	2	2	2	2	2						1	1	1	300	2	0		0	0	0	0	0	0	2013-07-10
HZ0216	2	1	2009-10-15	2	2	2	2	2	2						1	1	1	300	2	0		0	0	0	0	0	0	2013-07-10
HZ0217	2	1	1951-07-15	1	2	2	2	1	2						1	1	1	700	2	0		0	0	0	0	0	0	2013-07-10
HZ0218	1	1	2008-04-15	2	2	2	2	2	2						1	1	1	300	2	0		0	0	0	0	0	0	2013-07-10
HZ0219	1	1	2005-07-15	2	2	2	2	2	2						1	1	1	500	2	0		0	0	0	0	0	0	2013-07-10
HZ0220	1	1	2010-08-15	1	2	2	2	1	2						1	1	1	650	2	0		0	0	0	0	0	0	2013-07-10
HZ0221	1	1	2013-06-05	1	1	2	2	1	2						1	1	2	337	2	0		0	8	0	0	0	0	2013-07-10
HZ0222	2	1	2008-09-15	1	2	2	2	1	2						1	1	1	150	2	0		0	0	0	0	0	0	2013-07-10
HZ0223	2	1	2009-06-15	2	2	2	2	2	2						1	1	4	3000	2	0		0	0	0	0	0	0	2013-07-10
HZ0224	1	1	2009-06-15	2	2	2	2	2	2						1	1	1	300	2	0		0	0	0	0	0	0	2013-07-10
HZ0225	2	1	1985-07-15	2	2	2	2	2	2						1	1	0	0	2	0		200	0	0	0	0	0	2013-07-11
HZ0226	1	1	2000-09-15	2	2	2	2	2	2						1	1	2	500	1	14	5000	0	0	0	0	0	0	2013-07-11
HZ0227	1	1	2010-05-15	1	2	2	2	1	2						1	1	1	80	2	0		180	0	0	0	0	0	2013-07-11
HZ0228	2	1	1999-06-15	1	2	2	2	1	2						1	1	1	150	2	0		0	0	0	0	0	0	2013-07-11
HZ0229	2	1	1984-09-07	1	2	2	2	1	2						1	1	1	250	2	0		0	0	0	0	0	0	2013-07-11
HZ0230	1	1	2003-07-15	1	2	2	2	1	2						1	1	0	0	1	7	2000	0	0	0	0	0	0	2013-07-11
HZ0231	2	1	1982-05-15	2	2	2	2	2	2						1	1	1	50	2	0		0	0	0	0	0	0	2013-07-11
HZ0232	1	1	2008-07-15	2	2	2	2	2	2						1	1	1	200	2	0		0	0	0	0	0	0	2013-07-11
HZ0233	2	1	2001-10-15	2	2	2	2	2	2						1	1	1	150	2	0		0	0	0	0	0	0	2013-07-11
HZ0234	2	1	2009-05-15	2	2	2	2	2	2						1	1	2	1300	2	0		0	0	0	0	0	0	2013-07-11
HZ0235	1	1	2012-07-02	2	2	2	2	2	2						1	1	3	2000	2	0		0	0	0	0	0	0	2013-07-12
HZ0236	2	1	2011-07-11	2	2	2	2	2	2						1	1	1	200	2	0		0	0	0	0	0	0	2013-07-12
HZ0237	2	1	2003-07-15	2	2	2	2	2	2						1	1	0	0	2	0		0	0	0	0	0	0	2013-07-12
HZ0238	2	1	2010-07-15	1	2	2	2	1	2						1	1	2	1600	2	0		0	0	0	0	0	0	2013-07-12
HZ0239	2	1	2013-05-26	2	2	2	2	2	2						1	1	3	420	2	0		0	0	0	0	0	0	2013-07-12
HZ0240	2	1	2011-11-05	1	2	2	2	1	2						1	1	1	250	2	0		0	0	0	0	0	0	2013-07-12
HZ0241	1	1	2001-04-15	2	2	2	2	2	2						1	1	0	0	2	0		35	0	0	0	0	0	2013-07-12
HZ0242	2	1	2011-09-15	2	2	2	2	2	2						1	1	1	200	2	0		0	0	0	0	0	0	2013-07-12
HZ0243	2	1	2011-06-15	1	2	2	2	1	2						1	1	2	300	2	0		0	0	0	0	0	0	2013-07-12
HZ0244	2	1	2010-11-15	1	2	2	2	1	2						1	1	2	625	2	0		0	0	0	0	0	0	2013-07-12
HZ0245	2	1	1990-10-15	2	2	2	2	2	2						1	1	0	0	2	0		50	0	0	0	0	0	2013-07-12
HZ0246	2	1	2006-07-15	2	2	2	2	2	2						1	1	3	500	2	0		0	0	0	0	0	0	2013-07-12
HZ0247	1	1	2007-06-15	1	2	2	2	1	2						1	1	1	50	2	0		0	0	0	0	0	0	2013-07-15
HZ0248	2	1	1996-12-15	2	2	2	2	2	2						1	1	1	150	2	0		0	0	0	0	0	0	2013-07-15
HZ0249	1	1	2007-11-15	2	2	2	2	2	2						1	1	1	700	2	0		0	0	0	0	0	0	2013-07-15
HZ0250	2	1	2008-10-15	2	2	2	2	2	2						1	1	0	0	1	14		0	0	0	0	0	0	2013-07-15
HZ0251	2	1	2003-07-15	2	2	2	2	2	2						1	1	0	0	1	14	6000	0	0	0	0	0	0	2013-07-15
HZ0252	1	1	2010-05-15	2	2	2	2	2	2						1	1	2	800	2	0		0	0	0	0	0	0	2013-07-15
HZ0253	1	1	2008-06-15	2	2	2	2	2	1	2	2	2	2	2	2	1	1	350	2	0		0	0	0	0	0	0	2013-07-15
HZ0254	2	1	2013-04-05	2	2	2	2	2	2						1	1	0	0	2	0		0	0	0	0	0	0	2013-07-15
HZ0255	2	1	2009-10-15	1	2	2	2	1	2						1	1	1	275	2	0		0	0	0	0	0	0	2013-07-16
HZ0256	2	1	2008-10-15	1	2	1	2	2	2						1	1	2	400	2	0		0	0	0	0	0	0	2013-07-16
HZ0257	1	1	2010-05-15	2	2	2	2	2	2						1	1	1	150	2	0		0	60	0	0	0	0	2013-07-16
HZ0258	2	1	2010-06-17	2	2	2	2	2	2						1	1	4	1400	2	0		0	0	0	0	0	0	2013-07-16
HZ0259	1	1	1970-04-15	2	2	2	2	2	2						1	1	1	200	2	0		0	0	0	0	0	0	2013-07-16
HZ0260	2	1	2009-06-15	1	2	2	2	1	2						1	1	2	800	2	0		0	0	0	0	0	0	2013-07-16
HZ0261	2	1	2012-08-15	1	2	2	2	1	2						1	1	5	1050	2	0		0	0	0	0	0	0	2013-07-16
HZ0262	2	1	2010-11-15	2	2	2	2	2	2						1	1	2	1500	2	0		0	0	0	0	0	0	2013-07-16
HZ0263	2	1	2012-07-10	2	2	2	2	2	2						1	1	5	2150	2	0		0	0	0	0	0	0	2013-07-16
HZ0264	1	1	2009-06-15	2	2	2	2	2	2						1	1	1	750	2	0		0	0	0	0	0	0	2013-07-16
HZ0265	2	1	2012-03-15	2	2	2	2	2	2						1	1	3	400	2	0		0	0	0	0	0	0	2013-07-16
HZ0266	2	1	2007-09-24	1	2	2	2	1	2						1	1	7	5100	2	0		0	0	0	0	0	0	2013-07-16
HZ0267	1	1	2003-05-15	1	2	2	2	1	2						1	1	9	3800	2	0		0	0	0	0	0	0	2013-07-17
HZ0268	2	1	2003-05-15	2	2	2	2	2	2						1	1	1	350	2	0		0	0	0	0	0	0	2013-07-17
HZ0269	2	1	2003-09-15	2	2	2	2	2	1	2	2	2	2	2	2	1	0	0	1	51	7000	0	0	0	0	0	0	2013-07-17
HZ0270	2	1	2008-07-15	2	2	2	2	2	2						1	1	3	250	2	0		0	0	0	0	0	0	2013-07-17
HZ0271	2	1	2012-08-15	2	2	2	2	2	2						1	1	1	200	2	0		0	0	0	0	0	0	2013-07-17
HZ0272	1	1	2008-07-15	2	2	2	2	2	2						1	1	1	100	2	0		0	0	0	0	0	0	2013-07-17
HZ0273	1	1	2009-03-15	2	2	2	2	2	2						1	1	1	400	2	0		0	0	0	0	0	0	2013-07-17
HZ0274	1	1	2013-03-13	2	2	2	2	2	2						1	1	1	80	2	0		0	0	0	0	0	0	2013-07-17
HZ0275	1	1	2013-03-31	2	2	2	2	2	2						1	1	0	0	1	7	4000	0	0	0	0	0	0	2013-07-18
HZ0276	2	1	2013-05-12	2	2	2	2	2	2						1	1	1	200	2	0		0	30	0	0	0	0	2013-07-18
HZ0277	1	1	2012-07-15	2	2	2	2	2	2						1	1	1	20	2	0		0	0	0	0	0	0	2013-07-18
HZ0278	1	1	1993-04-15	2	2	2	2	2	2						1	1	0	0	2	0		0	0	0	0	0	0	2013-07-18
HZ0279	2	1	2006-05-15	2	2	2	2	2	2						1	1	4	2000	2	0		0	0	0	0	0	0	2013-07-18
HZ0280	1	1	2013-05-02	1	2	2	2	1	2						1	1	3	700	2	0		0	0	0	0	0	0	2013-07-18
HZ0281	2	1	1981-05-15	2	2	2	2	2	2						1	1	3	200	2	0		0	0	0	0	0	0	2013-07-18
HZ0282	1	1	2012-09-15	1	2	2	2	1	2						1	1	4	780	2	0		0	40	0	0	0	0	2013-09-14
HZ0283	2	1	2012-04-13	2	2	2	2	2	2						1	1	4	700	2	0		0	0	0	0	0	0	2013-11-21
HZ0284	1	1	2012-09-27	1	2	2	2	1	2						1	1	10	12800	2	0		0	16	0	0	0	0	2013-09-15
HZ0285	1	1	2012-06-15	1	2	2	2	1	2						1	1	2	500	2	0		0	0	0	0	0	0	2013-09-28
HZ0286	1	1	2012-05-15	1	2	2	2	1	2						1	1	2	600	2	0		0	0	0	0	0	0	2013-09-28
HZ0287	2	1	2013-07-15	2	2	2	2	2	2						1	1	2	600	2	0		0	0	0	0	0	0	2013-09-28
HZ0288	1	1	2013-08-12	1	2	2	2	1	2						1	1	3	880	2	0		0	12	0	0	0	0	2013-09-28
HZ0289	1	1	2012-03-15	1	2	2	2	1	2						1	1	2	800	2	0		0	80	0	0	0	0	2013-10-12
HZ0290	1	1	2012-05-15	1	2	2	2	1	2						1	1	3	1100	2	0		0	4	0	0	0	0	2013-10-14
HZ0291	2	1	2012-07-15	1	2	2	2	1	2						1	1	2	750	2	0		0	8	0	0	0	0	2013-10-14
HZ0292	1	1	2012-04-15	2	2	2	2	2	2						1	1	0	0	2	0		0	0	0	0	0	0	2013-10-14
HZ0293	2	1	2012-12-15	2	2	2	2	2	2						1	1	2	600	2	0		0	0	0	0	0	0	2013-10-14
HZ0294	2	1	2012-06-15	2	2	2	2	2	2						1	1	1	300	2	0		0	0	0	0	0	0	2013-10-14
HZ0295	2	1	2013-10-23	2	2	2	2	2	2						1	1	3	900	2	0		0	0	0	0	0	0	2013-11-22
HZ0296	2	1	2013-10-15	1	2	2	2	1	2						1	1	3	1100	2	0		0	12	0	0	0	0	2013-11-09
HZ0297	2	1	2013-07-12	2	2	2	2	2	2						1	1	6	1600	2	0		0	0	0	0	0	0	2013-11-21
HZ0298	1	1	2012-09-04	2	2	2	2	2	2						1	1	2	421	2	0		0	0	0	0	0	0	2014-02-12
HZ0299	1	1	2003-07-11	2	2	2	2	2	2						1	1	2	659	2	0		0	0	0	0	0	0	2014-01-22
HZ0300	1	1	2010-09-02	2	2	2	2	2	2						1	1	3	692	2	0		0	0	0	0	0	0	2014-01-22
HZ0301	1	1	1993-08-13	2	2	2	2	2	1	2	2	2	2	2	2	1	2	503	2	0		0	0	0	0	0	0	2014-01-27
HZ0302	2	1	2007-05-14	1	2	2	2	1	2						1	1	4	1208	2	0		0	0	0	0	0	0	2014-02-11
HZ0303	2	1	2011-07-09	2	2	2	2	2	2						1	1	2	567	2	0		0	0	0	0	0	0	2014-01-22
HZ0304	2	1	2004-06-15	1	2	2	2	1	2						1	1	4		2	0		0	0	0	0	0	0	2014-01-11
HZ0305	2	1	2004-08-15	2	2	2	2	2	2						1	1	3	1543	2	0		0	0	0	0	0	0	2014-01-21
HZ0306	2	1	2004-12-30	2	2	2	2	2	2						1	1	4	814	2	0		0	0	0	0	0	0	2014-01-22
HZ0307	2	1	2007-08-20	2	2	2	2	2	2						1	1	3	1240	2	0		0	0	0	0	0	0	2014-01-27
HZ0308	2	1	2000-10-06	2	2	2	2	2	2						1	1	1	647	2	0		0	0	0	0	0	0	2014-01-21
HZ0309	1	1	2012-11-05	2	2	2	2	2	2						1	1	2	614	2	0		0	0	0	0	0	0	2014-01-21
HZ0310	1	1	2012-04-29	2	2	2	2	2	2						1	1	1	179	2	0		0	0	0	0	0	0	2014-02-14
HZ0311	1	1	2012-04-27	2	2	2	2	2	2						1	1	1	177	2	0		0	0	0	0	0	0	2014-02-12
HZ0312	1	1	2012-04-10	1	2	2	2	1	2						1	1	4	834	2	0		0	0	0	0	0	0	2014-02-12
HZ0313	1	1	2012-04-29	2	2	2	2	2	2						1	1	2	584	2	0		0	0	0	0	0	0	2014-02-11
HZ0314	1	1	2012-05-17	2	2	2	2	2	2						1	1	1	209	2	0		0	0	0	0	0	0	2014-02-13
HZ0315	1	1	2012-07-10	2	2	2	2	2	2						1	1	2	421	2	0		0	0	0	0	0	0	2014-01-22
HZ0316	1	1	2012-09-03	2	2	2	2	2	2						1	1	3	1245	2	0		0	0	0	0	0	0	2014-01-21
HZ0317	1	1	2012-03-21	1	2	2	2	1	2						1	1	5	1008	2	0		0	0	0	0	0	0	2014-02-11
HZ0318	1	1	2012-06-09	2	2	2	2	2	1	1	2	2	2	1	2	1	5	2189	2	0		0	0	0	0	0	0	2014-02-11
HZ0319	1	1	2012-05-05	2	2	2	2	2	2						1	1	2	443	2	0		0	0	0	0	0	0	2014-02-12
HZ0320	1	1	2012-05-04	2	2	2	2	2	2						1	1	1	358	2	0		0	0	0	0	0	0	2014-02-13
HZ0321	1	1	2012-06-19	2	2	2	2	2	2						1	1	4	1057	2	0		0	0	0	0	0	0	2014-02-11
HZ0322	2	1	2012-04-27	2	2	2	2	2	2						1	1	2	312	2	0		0	0	0	0	0	0	2014-02-12
HZ0323	2	1	2012-12-24	2	2	2	2	2	2						1	1	1	247	2	0		0	0	0	0	0	0	2014-01-27
HZ0324	2	1	2012-03-24	2	2	2	2	2	2						1	1	3	652	2	0		0	0	0	0	0	0	2014-02-14
HZ0325	2	1	2012-06-09	2	2	2	2	2	2						1	1	1	279	2	0		0	0	0	0	0	0	2014-02-12
HZ0326	2	1	2012-05-10	2	2	2	2	2	2						1	1	1	308	2	0		0	0	0	0	0	0	2014-02-13
HZ0327	2	1	2012-05-17	2	2	2	2	2	2						1	1	3	732	2	0		0	0	0	0	0	0	2014-02-12
HZ0328	2	1	2012-04-02	2	2	2	2	2	2						1	1	2	345	2	0		0	0	0	0	0	0	2014-02-12
HZ0329	2	1	2012-12-19	2	2	2	2	2	2						1	1	5	2829	2	0		0	0	0	0	0	0	2014-01-21
HZ0330	2	1	2012-05-01	2	2	2	2	2	2						1	1	1	207	2	0		0	0	0	0	0	0	2014-02-13
HZ0331	2	1	2012-04-16	2	2	2	2	2	2						1	1	2	402	2	0		0	0	0	0	0	0	2014-02-12
HZ0332	2	1	2012-06-15	2	2	2	2	2	2						1	1	3	793	2	0		0	0	0	0	0	0	2014-02-12
HZ0333	2	1	2012-01-03	2	2	2	2	2	2						1	1	4	772	2	0		0	0	0	0	0	0	2014-01-22
HZ0334	2	1	2012-05-29	2	2	2	2	2	2						1	1	2	835	2	0		0	0	0	0	0	0	2014-02-14
HZ0335	2	1	2012-05-23	1	2	2	2	1	2						1	1	5	1794	2	0		0	0	0	0	0	0	2014-02-14
HZ0336	2	1	2012-05-14	2	2	2	2	2	2						1	1	2	786	2	0		0	0	0	0	0	0	2014-02-13
HZ0337	2	1	2012-03-25	1	2	2	2	1	2						1	1	7	1315	2	0		0	0	0	0	0	0	2014-02-11
HZ0338	1	1	2013-02-25	2	2	2	2	2	2						1	1	1	848	2	0		0	0	0	0	0	0	2014-01-17
HZ0339	1	1	2013-01-18	2	2	2	2	2	2						1	1	1	354	2	0		0	0	0	0	0	0	2014-01-27
HZ0340	1	1	2013-03-05	2	2	2	2	2	2						1	1	3	1091	2	0		0	0	0	0	0	0	2013-11-28
HZ0341	1	1	2013-06-23	2	2	2	2	2	1	2	2	2	2	2	2	1	4	1245	2	0		0	0	0	0	0	0	2014-01-26
HZ0342	2	1	2013-06-02	2	2	2	2	2	2						1	1	1	105	2	0		0	0	0	0	0	0	2014-01-17
HZ0343	2	1	2013-06-20	2	2	2	2	2	2						1	1	1	357	2	0		0	0	0	0	0	0	2014-01-26
HZ0344	2	1	2013-03-19	2	2	2	2	2	2						1	1	3	1258	2	0		0	0	0	0	0	0	2014-01-27
HZ0345	2	1	2013-06-15	2	2	2	2	2	2						1	1	3	1770	2	0		0	0	0	0	0	0	2014-01-27
HZ0346	1	1	2013-10-03	2	2	2	2	2	2						1	1	3	631	2	0		0	0	0	0	0	0	2014-01-22
HZ0347	1	1	2013-05-04	2	2	2	2	2	2						1	1	1	456	2	0		0	0	0	0	0	0	2014-01-22
HZ0348	1	1	2013-02-08	2	2	2	2	2	2						1	1	1	385	2	0		0	0	0	0	0	0	2014-01-22
HZ0349	1	1	2013-06-15	2	2	2	2	2	2						1	1	1	452	2	0		0	0	0	0	0	0	2014-01-22
HZ0350	1	1	2013-09-08	2	2	2	2	2	2						1	1	3	855	2	0		0	0	0	0	0	0	2014-01-21
HZ0351	1	1	2013-10-02	2	2	2	2	2	2						1	1	3	716	2	0		0	0	0	0	0	0	2014-01-22
HZ0352	2	1	2013-07-11	1	2	2	2	1	2						1	1	3	799	2	0		0	0	0	0	0	0	2014-01-22
HZ0353	2	1	2012-03-10	1	2	2	2	1	2						1	1	2	1106	2	0		0	0	0	0	0	0	2014-01-21
HZ0354	2	1	2012-07-20	1	2	2	2	1	2						1	1	4	876	2	0		0	16	0	0	0	0	2014-01-22
HZ0355	2	1	2012-03-01	2	2	2	2	2	2						1	1	2	544	2	0		0	52	0	0	0	0	2014-01-22
HZ0356	2	1	2012-05-15	2	2	2	2	2	2						1	1	1	372	2	0		0	0	0	0	0	0	2014-01-25
HZ0357	2	1	2012-06-11	2	2	2	2	2	2						1	1	5	1445	2	0		0	26	0	0	0	0	2014-01-25
HZ0358	2	1	2012-12-02	2	2	2	2	2	2						1	1	4	725	2	0		0	0	0	0	0	0	2014-01-25
HZ0359	2	1	2012-10-05	2	2	2	2	2	2						1	1	1	475	2	0		0	26	0	0	0	0	2014-01-25
HZ0360	1	1	2012-12-20	2	2	2	2	2	2						1	1	1	526	2	0		0	0	0	0	0	0	2014-01-22
HZ0361	1	1	2012-10-09	2	2	2	2	2	2						1	1	1	515	2	0		0	4	0	0	0	0	2014-01-21
HZ0362	1	1	2012-05-06	2	2	2	2	2	2						1	1	1	316	2	0		0	0	0	0	0	0	2014-01-25
HZ0363	1	1	2012-11-09	2	2	2	2	2	2						1	1	1	203	2	0		0	0	0	0	0	0	2014-02-15
HZ0364	1	1	2012-08-16	2	2	2	2	2	2						1	1	2	388	2	0		0	52	0	0	0	0	2014-01-25
HZ0365	1	1	2012-05-15	2	2	2	2	2	2						1	1	7	1606	2	0		0	0	0	0	0	0	2014-01-25
HZ0366	1	1	2007-08-06	2	2	2	2	2	2						1	1	1	554	2	0		0	0	0	0	0	0	2014-01-21
HZ0367	2	1	2008-04-05	2	2	2	2	2	2						1	1	3	2222	2	0		212	4	0	0	0	0	2014-01-22
HZ0368	2	1	2007-12-01	2	2	2	2	2	2						1	1	2	200	2	0		0	0	0	0	0	0	2014-01-22
HZ0369	2	1	2013-01-01	2	2	2	2	2	2						1	1	1	337	2	0		0	0	0	0	0	0	2014-02-13
HZ0370	2	1	2013-01-27	2	2	2	2	2	2						1	1	1	549	2	0		0	0	0	0	0	0	2014-02-22
HZ0371	2	1	2013-12-26	1	2	2	2	1	2						1	1	5	1339	2	0		0	0	0	0	0	0	2014-02-15
HZ0372	2	1	2013-12-30	2	2	2	2	2	2						1	1	1	456	2	0		0	28	0	0	0	0	2014-02-14
HZ0373	1	1	2013-02-01	2	2	2	2	2	2						1	1	1	368	2	0		0	0	0	0	0	0	2014-02-13
HZ0374	1	1	2013-12-25	2	2	2	2	2	2						1	1	1	530	2	0		0	0	0	0	0	0	2014-02-14
HZ0375	1	1	2013-01-25	2	2	2	2	2	2						1	1	1	436	2	0		0	0	0	0	0	0	2014-02-13
HZ0376	2	1	2012-01-31	2	2	2	2	2	2						1	1	1	556	2	0		0	0	0	0	0	0	2014-02-14
HZ0377	2	1	2012-01-01	2	2	2	2	2	2						1	1	1	320	2	0		0	0	0	0	0	0	2014-02-14
HZ0378	2	1	2012-02-07	2	2	2	2	2	2						1	1	5	1277	2	0		0	0	0	0	0	0	2014-01-22
HZ0379	2	1	2012-01-08	2	2	2	2	2	2						1	1	3	738	2	0		0	0	0	0	0	0	2014-02-13
HZ0380	2	1	2012-09-04	2	2	2	2	2	2						1	1	1	426	2	0		0	0	0	0	0	0	2014-02-14
HZ0381	2	1	2012-03-05	2	2	2	2	2	2						1	1	2	582	2	0		0	0	0	0	0	0	2014-02-14
HZ0382	2	1	2012-11-29	2	2	2	2	2	2						1	1	1	546	2	0		0	0	0	0	0	0	2014-02-14
HZ0383	2	1	2012-02-04	1	2	2	2	1	2						1	1	10	2435	2	0		0	0	0	0	0	0	2014-02-12
HZ0384	2	1	2012-02-04	2	2	2	2	2	2						1	1	5	1189	2	0		0	0	0	0	0	0	2014-02-14
HZ0385	2	1	2012-01-10	1	2	2	2	1	2						1	1	10	2480	2	0		0	0	0	0	0	0	2014-02-12
HZ0386	2	1	2012-03-07	2	2	2	2	2	2						1	1	2	443	2	0		0	0	0	0	0	0	2014-02-13
HZ0387	1	1	2012-03-10	1	2	2	2	1	2						1	1	8	2219	2	0		0	0	0	0	0	0	2014-02-13
HZ0388	1	1	2012-02-08	2	2	2	2	2	2						1	1	2	436	2	0		0	0	0	0	0	0	2014-02-13
HZ0389	1	1	2012-01-26	2	2	2	2	2	2						1	1	2	486	2	0		0	0	0	0	0	0	2014-02-12
HZ0390	2	1	2011-11-07	2	2	2	2	2	2						1	1	3	730	2	0		0	84	0	0	0	0	2014-02-13
HZ0391	1	1	2011-11-05	2	2	2	2	2	2						1	1	2	500	2	0		0	56	0	0	0	0	2014-02-14
HZ0392	2	1	2011-11-25	2	2	2	2	2	2						1	1	3	660	2	0		0	0	0	0	0	0	2014-02-12
HZ0393	2	1	2011-11-15	2	2	2	2	2	2						1	1	4	834	2	0		0	0	0	0	0	0	2014-02-12
HZ0394	2	1	2011-11-21	2	2	2	2	2	2						1	1	1	340	2	0		0	0	0	0	0	0	2014-02-11
HZ0395	2	1	2011-11-15	2	2	2	2	2	2						1	1	1	356	2	0		0	4	0	0	0	0	2014-02-11
HZ0396	1	1	2012-12-09	2	2	2	2	2	2						1	1	1	300	2	0		0	0	0	0	0	0	2014-02-21
HZ0397	1	1	2012-04-02	2	2	2	2	2	2						1	1	1	328	2	0		0	4	0	0	0	0	2014-02-21
HZ0398	1	1	2012-07-20	2	2	2	2	2	2						1	1	1	397	2	0		0	0	0	0	0	0	2014-02-21
HZ0399	2	1	2011-10-10	2	2	2	2	2	2						1	1	1	200	2	0		0	0	0	0	0	0	2014-02-21
HZ0400	2	1	2011-08-29	2	2	2	2	2	2						1	1	1	300	2	0		0	0	0	0	0	0	2014-02-21
HZ0401	2	1	2010-09-05	2	2	2	2	2	2						1	1	5	1100	2	0		0	0	0	0	0	0	2014-02-20
HZ0402	2	1	2010-09-05	2	2	2	2	2	2						1	1	1	325	2	0		0	0	0	0	0	0	2014-02-20
HZ0403	2	1	2011-08-26	2	2	2	2	2	2						1	1	2	400	2	0		0	0	0	0	0	0	2014-02-21
HZ0404	2	1	2010-09-22	2	2	2	2	2	2						1	1	1	328	2	0		0	0	0	0	0	0	2014-02-21
HZ0405	2	1	2010-08-27	2	2	2	2	2	2						1	1	2	530	2	0		0	0	0	0	0	0	2014-02-19
HZ0406	2	1	2009-11-02	2	2	2	2	2	2						1	1	1	200	2	0		0	0	0	0	0	0	2014-02-21
HZ0407	2	1	2010-10-12	2	2	2	2	2	2						1	1	1	200	2	0		0	0	0	0	0	0	2014-02-21
HZ0408	2	1	2011-09-14	2	2	2	2	2	2						1	1	1	300	2	0		0	0	0	0	0	0	2014-02-21
HZ0409	2	1	2011-10-02	2	2	2	2	2	2						1	1	3	700	2	0		0	0	0	0	0	0	2014-02-21
HZ0410	2	1	2011-10-12	2	2	2	2	2	2						1	1	5	1000	2	0		0	0	0	0	0	0	2014-02-21
HZ0411	2	1	2010-09-25	2	2	2	2	2	2						1	1	4	900	2	0		0	0	0	0	0	0	2014-02-21
HZ0412	2	1	2008-06-10	2	2	2	2	2	2						1	1	1	200	2	0		0	2	0	0	0	0	2014-02-21
HZ0413	2	1	2010-09-24	2	2	2	2	2	2						1	1	1	330	2	0		0	4	0	0	0	0	2014-02-20
HZ0414	2	1	2010-09-21	2	2	2	2	2	2						1	1	1	456	2	0		0	0	0	0	0	0	2014-02-21
HZ0415	2	1	2011-09-13	2	2	2	2	2	2						1	1	1	300	2	0		0	0	0	0	0	0	2014-02-21
HZ0416	2	1	2011-09-21	2	2	2	2	2	2						1	1	4	800	2	0		0	0	0	0	0	0	2014-02-21
HZ0417	2	1	2011-09-21	2	2	2	2	2	2						1	1	2	600	2	0		0	0	0	0	0	0	2014-02-21
HZ0418	1	1	2010-09-15	2	2	2	2	2	2						1	1	2	490	2	0		0	0	0	0	0	0	2014-02-20
HZ0419	1	1	2010-09-07	1	2	2	2	1	2						1	1	1	300	2	0		0	0	0	0	0	0	2014-02-19
HZ0420	1	1	2011-09-12	2	2	2	2	2	2						1	1	2	400	2	0		0	0	0	0	0	0	2014-02-21
HZ0421	1	1	2011-09-18	2	2	2	2	2	2						1	1	2	400	2	0		0	0	0	0	0	0	2014-02-21
HZ0422	1	1	1998-04-01	2	2	2	2	2	2						1	1	1	200	2	0		0	0	0	0	0	0	2014-02-21
HZ0423	1	1	2004-07-20	2	2	2	2	2	2						1	1	1	200	2	0		0	0	0	0	0	0	2014-02-21
HZ0424	1	1	2011-09-05	2	2	2	2	2	2						1	1	2	400	2	0		0	0	0	0	0	0	2014-02-21
HZ0425	1	1	2011-10-03	2	2	2	2	2	2						1	1	3	900	2	0		0	0	0	0	0	0	2014-02-21
HZ0426	1	1	2010-09-01	2	2	2	2	2	2						1	1	1	383	2	0		0	0	0	0	0	0	2014-02-19
HZ0427	1	1	2010-09-07	2	2	2	2	2	2						1	1	1	220	2	0		0	0	0	0	0	0	2014-02-20
HZ0428	1	1	2011-09-24	2	2	2	2	2	2						1	1	2	400	2	0		0	0	0	0	0	0	2014-02-21
HZ0429	1	1	2011-09-20	2	2	2	2	2	2						1	1	4	1000	2	0		0	0	0	0	0	0	2014-02-21
HZ0430	1	1	2011-09-30	2	2	2	2	2	2						1	1	3	600	2	0		0	0	0	0	0	0	2014-02-19
HZ0431	1	1	2011-05-10	2	2	2	2	2	2						1	1	1	245	2	0		0	0	0	0	0	0	2014-02-20
HZ0432	1	1	2011-06-18	2	2	2	2	2	2						1	1	3		2	0		0	0	0	0	0	0	2014-02-20
HZ0433	1	1	2011-06-25	2	2	2	2	2	2						1	1	2	420	2	0		0	0	0	0	0	0	2014-02-19
HZ0434	1	1	2011-07-06	2	2	2	2	2	2						1	1	1	300	2	0		0	0	0	0	0	0	2014-02-19
HZ0435	1	1	2011-08-09	2	2	2	2	2	2						1	1	2	420	2	0		0	0	0	0	0	0	2014-02-20
HZ0436	1	1	2011-04-08	2	2	2	2	2	2						1	1	2	417	2	0		0	0	0	0	0	0	2014-02-18
HZ0437	1	1	2011-04-10	2	2	2	2	2	2						1	1	1	165	2	0		0	0	0	0	0	0	2014-02-19
HZ0438	1	1	2011-04-24	2	2	2	2	2	2						1	1	3	556	2	0		0	0	0	0	0	0	2014-02-18
HZ0439	1	1	2011-05-20	2	2	2	2	2	2						1	1	1		2	0		0	0	0	0	0	0	2014-02-21
HZ0440	1	1	2011-04-20	2	2	2	2	2	2						1	1	3	610	2	0		0	0	0	0	0	0	2014-02-20
HZ0441	1	1	2006-03-15	2	2	2	2	2	2						1	1	3		2	0		0	0	0	0	0	0	2014-02-21
HZ0442	2	1	2011-11-15	2	2	2	2	2	2						1	1	3	550	2	0		0	0	0	0	0	0	2014-02-19
HZ0443	1	1	2008-10-15	1	2	2	2	1	2						1	1	5		2	0		0	0	0	0	0	0	2014-02-21
HZ0444	1	1	2011-12-20	2	2	2	2	2	2						1	1	1	257	2	0		0	0	0	0	0	0	2014-02-18
HZ0445	1	1	2011-11-27	2	2	2	2	2	2						1	1	3	590	2	0		0	84	0	0	0	0	2014-02-19
HZ0446	1	1	2011-06-30	2	2	2	2	2	2						1	1	1	210	2	0		0	28	0	1	1	0	2014-02-19
HZ0447	2	1	2011-05-27	2	2	2	2	2	2						1	1	2	390	2	0		0	0	0	0	0	0	2014-02-22
HZ0448	2	1	2011-06-10	2	2	2	2	2	2						1	1	2	436	2	0		0	0	0	0	0	0	2014-02-18
HZ0449	2	1	2011-04-28	2	2	2	2	2	2						1	1	1	190	2	0		0	0	0	0	0	0	2014-02-20
HZ0450	2	1	2011-06-10	2	2	2	2	2	2						1	1	2	450	2	0		0	0	0	0	0	0	2014-02-21
HZ0451	2	1	2011-06-29	2	2	2	2	2	2						1	1	1	230	2	0		0	0	0	0	0	0	2014-02-20
HZ0452	2	1	2011-06-27	2	2	2	2	2	2						1	1	1	200	2	0		0	0	0	0	0	0	2014-02-19
HZ0453	2	1	2011-08-01	2	2	2	2	2	2						1	1	1		2	0		0	0	0	0	0	0	2014-02-19
HZ0454	2	1	2007-11-15	2	2	2	2	2	2						1	1	2	450	2	0		0	0	0	0	0	0	2014-02-19
HZ0455	2	1	2011-04-29	2	2	2	2	2	2						1	1	5	1020	2	0		0	0	0	0	0	0	2014-02-21
HZ0456	2	1	2011-05-01	2	2	2	2	2	2						1	1	2	450	2	0		0	0	0	0	0	0	2014-02-21
HZ0457	2	1	2007-10-15	2	2	2	2	2	2						1	1	3		2	0		0	0	0	0	0	0	2014-02-17
HZ0458	2	1	2009-07-15	2	2	2	2	2	2						1	1	2		2	0		0	0	0	0	0	0	2014-02-19
HZ0459	2	1	2011-09-20	2	2	2	2	2	2						1	1	2	350	2	0		0	0	0	0	0	0	2014-02-20
HZ0460	2	1	2011-12-03	2	2	2	2	2	2						1	1	1	200	2	0		0	28	0	0	0	0	2014-02-19
HZ0461	2	1	2011-05-01	1	2	2	2	1	2						1	1	3	550	2	0		0	0	0	0	0	0	2014-02-21
HZ0462	2	1	2011-08-01	2	2	2	2	2	2						1	1	2		2	0		0	0	0	0	0	0	2014-02-19
HZ0463	2	1	2008-06-15	2	2	2	2	2	2						1	1	3		2	0		0	0	0	0	0	0	2014-02-20
HZ0464	2	1	2002-04-15	2	2	2	2	2	2						1	1	3		2	0		0	6	0	0	0	0	2014-02-19
HZ0465	2	1	2011-07-20	2	2	2	2	2	2						1	1	3		2	0		0	0	0	0	0	0	2014-02-19
HZ0466	2	1	2011-11-15	2	2	2	2	2	2						1	1	3	800	2	0		0	0	0	0	0	0	2014-02-20
HZ0467	2	1	2009-09-10	2	2	2	2	2	2						1	1	3	600	2	0		0	0	0	0	0	0	2014-02-19
HZ0468	2	1	2010-10-15	2	2	2	2	2	2						1	1	3	655	2	0		0	0	0	0	0	0	2014-02-21
HZ0469	2	1	2011-06-07	2	2	2	2	2	2						1	1	2		2	0		0	56	0	0	0	0	2014-02-22
HZ0470	2	1	2013-02-15	2	2	2	2	2	2						1	1	2	588	2	0		0	0	0	0	0	0	2014-02-19
HZ0471	1	1	2013-01-07	2	2	2	2	2	2						1	1	2		2	0		0	0	0	0	0	0	2014-02-17
HZ0472	1	1	2013-02-10	2	2	2	2	2	2						1	1	2	400	2	0		0	0	0	0	0	0	2014-02-20
HZ0473	1	1	2013-03-07	2	2	2	2	2	2						1	1	2	503	2	0		0	0	0	0	0	0	2014-02-18
HZ0474	1	1	2013-05-11	2	2	2	2	2	2						1	1	2	444	2	0		0	8	0	0	0	0	2014-02-19
HZ0475	2	1	2013-04-23	2	2	2	2	2	2						1	1	2	331	2	0		0	0	0	0	0	0	2014-02-19
HZ0476	2	1	2012-12-21	2	2	2	2	2	2						1	1	2	418	2	0		0	8	0	0	0	0	2014-02-21
HZ0477	1	1	2010-07-15	2	2	2	2	2	2						1	1	1	235	2	0		0	0	0	0	0	0	2014-02-21
HZ0478	1	1	2010-07-27	2	2	2	2	2	2						1	1	1	235	2	0		0	0	0	0	0	0	2014-02-21
HZ0479	1	1	2010-06-22	2	2	2	2	2	2						1	1	2	593	2	0		0	4	0	0	0	0	2014-02-21
HZ0480	1	1	2010-04-14	2	2	2	2	2	2						1	1	1	190	2	0		0	0	0	0	0	0	2014-02-21
HZ0481	1	1	2010-07-25	2	2	2	2	2	2						1	1	1	300	2	0		0	0	0	0	0	0	2014-02-20
HZ0482	1	1	2010-02-07	2	2	2	2	2	2						1	1	1	210	2	0		0	0	0	0	0	0	2014-02-20
HZ0483	1	1	2010-07-08	2	2	2	2	2	2						1	1	1	168	2	0		0	0	0	0	0	0	2014-02-21
HZ0484	1	1	2010-06-28	2	2	2	2	2	2						1	1	3	623	2	0		0	0	0	0	0	0	2014-02-21
HZ0485	1	1	2010-01-06	2	2	2	2	2	2						1	1	1	265	2	0		0	4	0	0	0	0	2014-02-20
HZ0486	1	1	2010-04-20	2	2	2	2	2	2						1	1	1	219	2	0		0	0	0	0	0	0	2014-02-21
HZ0487	1	1	2010-05-01	2	2	2	2	2	2						1	1	2	521	2	0		0	0	0	0	0	0	2014-02-21
HZ0488	1	1	2010-05-08	2	2	2	2	2	2						1	1	1	225	2	0		0	0	0	0	0	0	2014-02-21
HZ0489	1	1	2010-07-18	1	2	2	2	1	2						1	1	4	990	2	0		0	0	0	0	0	0	2014-02-20
HZ0490	2	1	2010-07-13	2	2	2	2	2	2						1	1	1	187	2	0		0	0	0	0	0	0	2014-02-21
HZ0491	1	1	2010-06-04	1	2	2	2	1	2						1	1	4	866	2	0		0	0	0	0	0	0	2014-02-21
HZ0492	1	1	2010-08-17	2	2	2	2	2	2						1	1	2	492	2	0		0	0	0	0	0	0	2014-02-21
HZ0493	1	1	2010-02-16	2	2	2	2	2	2						1	1	3	870	2	0		0	0	0	0	0	0	2014-02-20
HZ0494	1	1	2010-07-19	2	2	2	2	2	2						1	1	5	1254	2	0		0	0	0	0	0	0	2014-02-21
HZ0495	2	1	2010-08-15	2	2	2	2	2	2						1	1	2	493	2	0		0	0	0	0	0	0	2014-02-21
HZ0496	2	1	2010-08-07	2	2	2	2	2	2						1	1	2	445	2	0		0	0	0	0	0	0	2014-02-21
HZ0497	2	1	2010-06-17	2	2	2	2	2	2						1	1	2	460	2	0		0	0	0	0	0	0	2014-02-20
HZ0498	2	1	2010-03-25	2	2	2	2	2	2						1	1	2	391	2	0		0	0	0	0	0	0	2014-02-20
HZ0499	2	1	2010-03-08	2	2	2	2	2	2						1	1	1	214	2	0		0	0	0	0	0	0	2014-02-20
HZ0500	2	1	2010-03-15	2	2	2	2	2	2						1	1	3	607	2	0		0	0	0	0	0	0	2014-02-21
HZ0501	2	1	2010-02-18	1	2	2	2	1	2						1	1	2	320	2	0		0	0	0	0	0	0	2014-02-20
HZ0502	2	1	2010-02-11	2	2	2	2	2	2						1	1	1	250	2	0		0	0	0	0	0	0	2014-02-20
HZ0503	2	1	2010-07-06	2	2	2	2	2	2						1	1	1	180	2	0		0	0	0	0	0	0	2014-02-20
HZ0504	2	1	2010-03-29	2	2	2	2	2	2						1	1	1	175	2	0		0	0	0	0	0	0	2014-02-21
HZ0505	2	1	2010-06-20	1	2	2	2	1	2						1	1	2	560	2	0		0	0	0	0	0	0	2014-02-21
HZ0506	2	1	2010-04-03	1	2	2	2	1	2						1	1	5	898	2	0		0	0	0	0	0	0	2014-02-21
HZ0507	2	1	2010-02-27	2	2	2	2	2	2						1	1	2	459	2	0		0	0	0	0	0	0	2014-02-21
HZ0508	2	1	2010-03-01	2	2	2	2	2	2						1	1	1	175	2	0		0	0	0	0	0	0	2014-02-21
HZ0509	2	1	2010-03-05	1	2	2	2	1	2						1	1	3	374	2	0		0	0	0	0	0	0	2014-02-20
HZ0510	2	1	2010-02-12	2	2	2	2	2	2						1	1	4	1074	2	0		0	0	0	0	0	0	2014-02-20
HZ0511	2	1	2010-02-02	2	2	2	2	2	2						1	1	2	700	2	0		0	0	0	0	0	0	2014-02-20
HZ0512	2	1	2010-07-09	1	2	2	2	1	2						1	1	3	575	2	0		0	0	0	0	0	0	2014-02-21
HZ0513	2	1	2011-01-25	2	2	2	2	2	2						1	1	1	300	2	0		0	0	0	0	0	0	2014-02-19
HZ0514	2	1	2011-01-02	1	2	2	2	1	2						1	1	5	1040	2	0		0	0	0	0	0	0	2014-02-20
HZ0515	2	1	2011-03-19	2	2	2	2	2	2						1	1	1	360	2	0		0	4	0	0	0	0	2014-02-20
HZ0516	2	1	2011-03-23	1	2	2	2	1	2						1	1	3	760	2	0		0	12	0	0	0	0	2014-02-20
HZ0517	2	1	2011-02-15	1	2	2	2	1	2						1	1	5	890	2	0		0	0	0	0	0	0	2014-02-20
HZ0518	2	1	2011-02-09	1	2	2	2	1	2						1	1	2	736	2	0		0	48	0	0	0	0	2014-02-20
HZ0519	2	1	2011-01-14	1	2	2	2	1	2						1	1	1	340	2	0		0	0	0	0	0	0	2014-02-19
HZ0520	2	1	2011-01-05	2	2	2	2	2	2						1	1	2	547	2	0		0	0	0	0	0	0	2014-02-20
HZ0521	2	1	2011-04-08	2	2	2	2	2	2						1	1	2	460	2	0		0	0	0	0	0	0	2014-02-20
HZ0522	2	1	2011-03-03	1	2	2	2	1	2						1	1	6	1440	2	0		0	24	0	0	0	0	2014-02-20
HZ0523	2	1	2011-04-10	2	2	2	2	2	2						1	1	2	610	2	0		0	0	0	0	0	0	2014-02-20
HZ0524	2	1	2011-02-12	1	2	2	2	1	2						1	1	6		2	0		0	0	0	0	0	0	2014-02-20
HZ0525	2	1	2011-01-03	1	2	2	2	1	2						1	1	2	700	2	0		0	8	0	0	0	0	2014-02-20
HZ0526	1	1	2011-02-08	1	2	2	2	1	2						1	1	3	840	2	0		0	12	0	0	0	0	2014-02-20
HZ0527	1	1	2011-03-23	1	2	2	2	1	2						1	1	1	350	2	0		0	0	0	0	0	0	2014-02-20
HZ0528	1	1	2010-10-14	2	2	2	2	2	2						1	1	2	860	2	0		0	0	0	0	0	0	2014-02-21
HZ0529	1	1	2010-10-07	1	2	2	2	1	2						1	1	3	730	2	0		0	0	0	0	0	0	2014-02-21
HZ0530	1	1	2010-10-13	2	2	2	2	2	2						1	1	1	400	2	0		0	0	0	0	0	0	2014-02-21
HZ0531	1	1	2010-10-07	2	2	2	2	2	2						1	1	4	800	2	0		0	0	0	0	0	0	2014-02-21
HZ0532	2	1	2010-10-28	1	2	2	2	1	2						1	1	3	780	2	0		0	0	0	0	0	0	2014-02-21
HZ0533	2	1	2010-10-24	2	2	2	2	2	2						1	1	4	800	2	0		0	16	0	0	0	0	2014-02-21
HZ0534	2	1	2010-10-14	1	2	2	2	1	2						1	1	4	790	2	0		0	0	0	0	0	0	2014-02-21
HZ0535	2	1	2010-10-26	2	2	2	2	2	2						1	1	3		2	0		0	0	0	0	0	0	2014-02-21
HZ0536	2	1	2010-10-20	1	2	2	2	1	2						1	1	1	200	2	0		0	0	0	0	0	0	2014-02-21
HZ0537	2	1	2010-10-20	2	2	2	2	2	2						1	1	2	400	2	0		0	0	0	0	0	0	2014-02-21
HZ0538	2	1	2010-03-10	2	2	2	2	2	2						1	1	2	514	2	0		0	0	0	0	0	0	2014-02-19
HZ0539	2	1	2010-12-12	2	2	2	2	2	2						1	1	1	261	2	0		0	0	0	0	0	0	2014-02-19
HZ0540	2	1	2010-12-02	2	2	2	2	2	2						1	1	1	239	2	0		0	0	0	0	0	0	2014-02-19
HZ0541	2	1	2010-09-13	2	2	2	2	2	2						1	1	3	673	2	0		0	0	0	0	0	0	2014-02-19
HZ0542	2	1	2010-11-19	2	2	2	2	2	2						1	1	1	285	2	0		0	0	0	0	0	0	2014-02-19
HZ0543	2	1	2010-12-11	2	2	2	2	2	2						1	1	1	274	2	0		0	0	0	0	0	0	2014-02-20
HZ0544	2	1	2010-09-16	2	2	2	2	2	2						1	1	3	855	2	0		0	0	0	0	0	0	2014-02-19
HZ0545	2	1	2010-12-11	2	2	2	2	2	2						1	1	3	797	2	0		0	24	0	0	0	0	2014-02-19
HZ0546	2	1	2010-11-21	2	2	2	2	2	2						1	1	1	285	2	0		0	24	0	0	0	0	2014-02-19
HZ0547	1	1	2010-11-15	2	2	2	2	2	2						1	1	1	270	2	0		0	0	0	0	0	0	2014-02-19
HZ0548	1	1	2010-11-11	2	2	2	2	2	2						1	1	1	285	2	0		0	0	0	0	0	0	2014-02-19
HZ0549	1	1	2010-11-28	2	2	2	2	2	2						1	1	1	275	2	0		0	0	0	0	0	0	2014-02-19
HZ0550	1	1	2010-11-20	2	2	2	2	2	2						1	1	1	250	2	0		0	0	0	0	0	0	2014-02-19
HZ0551	1	1	2010-10-20	2	2	2	2	2	2						1	1	1	341	2	0		0	0	0	0	0	0	2014-02-19
HZ0552	2	1	2013-12-05	2	2	2	2	2	2						1	1	3	672	2	0		0	0	0	0	0	0	2014-02-15
HZ0553	2	1	2013-07-27	2	2	2	2	2	2						1	1	4	936	2	0		0	0	0	0	0	0	2014-01-25
HZ0554	2	1	2013-05-12	2	2	2	2	2	2						1	1	2	687	2	0		0	0	0	0	0	0	2014-01-25
HZ0555	2	1	2013-11-04	2	2	2	2	2	2						1	1	3	947	2	0		0	0	0	0	0	0	2014-02-13
HZ0556	2	1	2013-06-22	2	2	2	2	2	2						1	1	5	968	2	0		0	0	0	0	0	0	2014-02-13
HZ0557	2	1	2013-06-19	2	2	2	2	2	2						1	1	1	319	2	0		0	0	0	0	0	0	2014-02-13
HZ0558	2	1	2013-06-18	2	2	2	2	2	2						1	1	1	204	2	0		0	0	0	0	0	0	2014-02-13
HZ0559	2	1	2013-03-23	2	2	2	2	2	2						1	1	6	1717	2	0		0	4	0	0	0	0	2014-01-22
HZ0560	2	1	2013-11-15	2	2	2	2	2	2						1	1	1	248	2	0		0	0	0	0	0	0	2014-01-22
HZ0561	2	1	2013-10-23	2	2	2	2	2	2						1	1	1	179	2	0		0	0	0	0	0	0	2014-01-21
HZ0562	2	1	2013-07-13	2	2	2	2	2	2						1	1	1	278	2	0		0	28	0	0	0	0	2014-02-13
HZ0563	2	1	2013-09-20	2	2	2	2	2	2						1	1	4	1863	2	0		0	0	0	0	0	0	2014-01-25
HZ0564	2	1	2013-01-02	2	2	2	2	2	2						1	1	1	105	2	0		0	0	0	0	0	0	2014-01-25
HZ0565	2	1	2013-06-23	2	2	2	2	2	2						1	1	1	263	2	0		0	0	0	0	0	0	2014-02-13
HZ0566	1	1	2013-11-28	2	2	2	2	2	2						1	1	1	256	2	0		0	0	0	0	0	0	2014-02-12
HZ0567	2	1	2013-11-11	2	2	2	2	2	2						1	1	2	592	2	0		0	0	0	0	0	0	2014-02-13
HZ0568	2	1	2013-07-10	2	2	2	2	2	2						1	1	3	713	2	0		0	0	0	0	0	0	2014-02-13
HZ0569	2	1	2013-05-22	2	2	2	2	2	2						1	1	1	206	2	0		0	0	0	0	0	0	2014-01-22
HZ0570	1	1	2012-08-02	2	2	2	2	2	2						1	1	2	382	2	0		0	0	0	0	0	0	2014-01-22
HZ0571	1	1	2012-01-24	2	2	2	2	2	2						1	1	3	575	2	0		0	0	0	0	0	0	2014-01-22
HZ0572	1	1	2012-12-22	2	2	2	2	2	2						1	1	1	99	2	0		0	0	0	0	0	0	2014-01-15
HZ0573	2	1	2012-05-02	2	2	2	2	2	2						1	1	6	1572	2	0		0	16	0	0	0	0	2014-01-15
HZ0574	2	1	2012-02-10	2	2	2	2	2	2						1	1	2	239	2	0		0	0	0	0	0	0	2014-01-22
HZ0575	2	1	2012-07-24	2	2	2	2	2	2						1	1	2	613	2	0		0	0	0	0	0	0	2014-01-22
HZ0576	2	1	2012-12-28	2	2	2	2	2	2						1	1	3	917	2	0		0	0	0	0	0	0	2014-01-22
HZ0577	2	1	2004-10-05	2	2	2	2	2	2						1	1	3	321	2	0		0	0	0	0	0	0	2014-01-22
HZ0578	1	1	2011-04-02	1	2	2	2	1	2						1	1	4	1939	1	15	4750	0	36	0	1	15	0	2014-02-12
HZ0579	1	1	2003-07-05	2	2	2	2	2	2						1	1	2	653	2	0		0	0	0	0	0	0	2014-01-21
HZ0580	2	1	2006-05-08	2	2	2	2	2	2						1	1	3	526	2	0		0	8	0	0	0	0	2014-01-22
HZ0581	2	1	2011-11-14	2	2	2	2	2	2						1	1	2	307	2	0		0	0	0	0	0	0	2014-01-21
HZ0582	2	1	2008-10-05	1	2	2	2	1	2						1	1	5	1318	2	0		0	20	0	0	0	0	2014-01-23
HZ0583	1	1	2013-01-22	2	2	2	2	2	2						1	1	1	279	2	0		0	0	0	0	0	0	2014-01-22
HZ0584	1	1	2013-10-25	2	2	2	2	2	2						1	1	8	2673	2	0		0	0	0	0	0	0	2014-02-13
HZ0585	1	1	2013-06-14	2	2	2	2	2	2						1	1	2	339	2	0		0	0	0	0	0	0	2014-02-13
HZ0586	1	1	2012-10-03	2	2	2	2	2	2						1	1	1	304	2	0		0	0	0	0	0	0	2014-01-21
HZ0587	1	1	2013-06-14	2	2	2	2	2	2						1	1	1	204	2	0		0	0	0	0	0	0	2014-01-22
HZ0588	1	1	2013-03-17	2	2	2	2	2	2						1	1	3	751	2	0		0	0	0	0	0	0	2014-01-25
HZ0589	1	1	2013-04-08	2	2	2	2	2	2						1	1	4	1176	2	0		0	0	0	0	0	0	2014-01-22
HZ0590	1	1	2013-05-26	2	2	2	2	2	2						1	1	3	787	2	0		0	0	0	0	0	0	2014-01-22
HZ0591	1	1	2013-06-18	1	2	2	2	1	2						1	1	4	1518	2	0		0	0	0	0	0	0	2014-02-13
HZ0592	2	1	2013-10-11	2	2	2	2	2	2						1	1	2	427	2	0		0	0	0	0	0	0	2014-02-13
HZ0593	2	1	2013-06-26	2	2	2	2	2	2						1	1	2	558	2	0		0	0	0	0	0	0	2014-02-13
HZ0594	2	1	2013-03-27	2	2	2	2	2	2						1	1	4	818	2	0		0	0	0	0	0	0	2014-01-22
HZ0595	2	1	2013-07-11	2	2	2	2	2	2						1	1	1	209	2	0		0	0	0	0	0	0	2014-02-13
HZ0596	2	1	2013-11-28	2	2	2	2	2	2						1	1	2	422	2	0		0	0	0	0	0	0	2014-01-25
HZ0597	2	1	2013-01-04	2	2	2	2	2	2						1	1	2	416	2	0		0	0	0	0	0	0	2014-01-22
HZ0598	2	1	2013-11-02	2	2	2	2	2	2						1	1	2	495	2	0		0	0	0	0	0	0	2014-01-22
HZ0599	2	1	2013-11-18	2	2	2	2	2	2						1	1	2	554	2	0		0	0	0	0	0	0	2014-02-12
HZ0600	2	1	2013-06-15	2	2	2	2	2	2						1	1	1	316	2	0		0	28	0	0	0	0	2014-02-12
HZ0601	2	1	2013-08-13	2	2	2	2	2	2						1	1	2	614	2	0		0	0	0	0	0	0	2014-02-13
HZ0602	2	1	2013-10-13	1	2	2	2	1	2						1	1	1	367	2	0		0	0	0	0	0	0	2014-02-13
HZ0603	2	1	2013-11-02	2	2	2	2	2	2						1	1	4	1110	2	0		0	0	0	0	0	0	2014-02-13
HZ0604	1	1	2013-08-06	1	2	2	2	1	2						1	1	3	899	2	0		0	12	0	0	0	0	2014-02-18
HZ0605	1	1	2013-08-24	2	2	2	2	2	2						1	1	4	1123	2	0		0	112	0	0	0	0	2014-02-18
HZ0606	2	1	2013-10-05	2	2	2	2	2	2						1	1	1	248	2	0		0	0	0	0	0	0	2014-02-18
HZ0607	2	1	2013-06-08	2	2	2	2	2	2						1	1	1	474	2	0		0	0	0	0	0	0	2014-02-17
HZ0608	2	1	2013-09-22	2	2	2	2	2	2						1	1	2	400	2	0		0	0	0	0	0	0	2014-02-18
HZ0609	1	1	2012-11-18	2	2	2	2	2	2						1	1	2	570	2	0		0	0	0	0	0	0	2014-02-13
HZ0610	1	1	2012-08-20	2	2	2	2	2	2						1	1	2	614	2	0		0	0	0	0	0	0	2014-02-18
HZ0611	1	1	2012-07-03	2	2	2	2	2	2						1	1	1	326	2	0		0	0	0	0	0	0	2014-02-13
HZ0612	1	1	2012-07-11	2	2	2	2	2	2						1	1	5	846	2	0		0	0	0	0	0	0	2014-02-18
HZ0613	2	1	2012-08-12	2	2	2	2	2	2						1	1	1	217	2	0		0	0	0	0	0	0	2014-02-18
HZ0614	2	1	2012-10-16	2	2	2	2	2	2						1	1	1	358	2	0		0	0	0	0	0	0	2014-02-13
HZ0615	2	1	2012-11-19	2	2	2	2	2	2						1	1	1	565	2	0		0	0	0	0	0	0	2014-02-13
HZ0616	2	1	2012-10-13	1	2	2	2	1	2						1	1	3	672	2	0		0	0	0	0	0	0	2014-02-13
HZ0617	2	1	2012-10-29	2	2	2	2	2	2						1	1	1	436	2	0		0	0	0	0	0	0	2014-02-13
HZ0618	2	1	2012-09-12	2	2	2	2	2	2						1	1	7	1938	2	0		0	0	0	0	0	0	2014-02-18
HZ0619	2	1	2012-08-10	1	2	2	2	1	2						1	1	10	2822	2	0		0	0	0	0	0	0	2014-02-18
HZ0620	2	1	2012-10-10	2	2	2	2	2	2						1	1	2	595	2	0		0	0	0	0	0	0	2014-02-18
HZ0621	2	1	2012-09-22	2	2	2	2	2	2						1	1	3	904	2	0		0	0	0	0	0	0	2014-02-13
HZ0622	2	1	2012-09-24	1	2	2	2	1	2						1	1	3	695	2	0		0	0	0	0	0	0	2014-02-18
HZ0623	2	1	2013-07-05	2	2	2	2	2	2						1	1	3	760	2	0		0	8	0	0	0	0	2014-01-24
HZ0624	2	1	2013-08-29	2	2	2	2	2	2						1	1	3	770	2	0		0	0	0	0	0	0	2014-01-22
HZ0625	2	1	2012-06-05	2	2	2	2	2	2						1	1	5	1018	2	0		0	0	0	0	0	0	2014-01-22
HZ0626	2	1	2012-07-16	2	2	2	2	2	2						1	1	5	1159	2	0		0	0	0	0	0	0	2014-01-24
HZ0627	2	1	2012-04-16	2	2	2	2	2	2						1	1	2	522	2	0		0	0	0	0	0	0	2014-01-24
HZ0628	2	1	2012-03-28	2	2	2	2	2	2						1	1	2	499	2	0		0	0	0	0	0	0	2014-01-24
HZ0629	2	1	2012-01-12	1	2	2	2	1	2						1	1	4	1023	2	0		0	0	0	0	0	0	2014-02-14
HZ0630	2	1	2012-07-28	2	2	2	2	2	2						1	1	6	1229	2	0		0	0	0	0	0	0	2014-01-24
HZ0631	2	1	2012-02-11	2	2	2	2	2	2						1	1	3	935	2	0		0	0	0	0	0	0	2014-02-12
HZ0632	2	1	2013-03-09	2	2	2	2	2	2						1	1	5	466	2	0		0	0	0	0	0	0	2014-02-12
HZ0633	2	1	2012-02-01	2	2	2	2	2	2						1	1	3	646	2	0		0	0	0	0	0	0	2014-01-24
HZ0634	2	1	2008-06-01	2	2	2	2	2	2						1	1	2	400	2	0		0	0	0	0	0	0	2014-02-12
HZ0635	2	1	2011-08-10	2	2	2	2	2	2						1	1	3	760	2	0		0	0	0	0	0	0	2014-02-12
HZ0636	1	1	2013-10-10	2	2	2	2	2	2						1	1	2	504	2	0		0	0	0	0	0	0	2014-01-22
HZ0637	1	1	2012-04-05	2	2	2	2	2	2						1	1	2	346	2	0		0	0	0	0	0	0	2014-01-22
HZ0638	1	1	2012-10-01	2	2	2	2	2	2						1	1	3	969	2	0		0	0	0	0	0	0	2014-01-24
HZ0639	1	1	2012-07-07	2	2	2	2	2	2						1	1	1	357	2	0		0	0	0	0	0	0	2014-01-24
HZ0640	1	1	2010-06-23	2	2	2	2	2	2						1	1	2	363	2	0		0	0	0	0	0	0	2014-01-22
HZ0641	1	1	1999-10-01	2	2	2	2	2	2						1	1	3		2	0		0	0	0	0	0	0	2014-02-12
HZ0642	1	1	2011-06-10	2	2	2	2	2	2						1	1	5	621	2	0		0	0	0	0	0	0	2014-01-22
HZ0643	2	1	2013-05-02	1	2	2	2	1	2						1	1	1	386	2	0		0	0	0	0	0	0	2014-02-14
HZ0644	2	1	2013-05-26	1	2	2	2	1	2						1	1	2	603	2	0		0	0	0	0	0	0	2014-02-14
HZ0645	2	1	2013-05-21	2	2	2	2	2	2						1	1	1	325	2	0		0	0	0	0	0	0	2014-02-14
HZ0646	2	1	2013-05-21	2	2	2	2	2	2						1	1	1	484	2	0		0	4	0	0	0	0	2014-02-14
HZ0647	2	1	2013-05-06	1	2	2	2	1	2						1	1	7	1095	2	0		0	0	0	0	0	0	2014-02-14
HZ0648	2	1	2013-03-10	1	2	2	2	1	2						1	1	1	459	2	0		0	0	0	0	0	0	2014-02-14
HZ0649	2	1	2013-09-08	1	2	2	2	1	2						1	1	8	1328	2	0		0	0	0	0	0	0	2014-02-16
HZ0650	2	1	2013-05-14	2	2	2	2	2	2						1	1	3	974	2	0		0	0	0	0	0	0	2014-02-14
HZ0651	2	1	2013-04-07	1	2	2	2	1	2						1	1	6	877	2	0		0	24	0	0	0	0	2014-02-16
HZ0652	2	1	2013-04-09	1	2	2	2	1	2						1	1	2	505	2	0		0	8	0	0	0	0	2014-02-16
HZ0653	2	1	2013-01-02	2	2	2	2	2	2						1	1	1	565	2	0		0	0	0	0	0	0	2014-01-27
HZ0654	1	1	2013-05-15	2	2	2	2	2	2						1	1	1	347	2	0		0	0	0	0	0	0	2014-02-14
HZ0655	1	1	2013-03-09	1	2	2	2	1	2						1	1	2	645	2	0		0	0	0	0	0	0	2014-02-14
HZ0656	1	1	2013-07-25	2	2	2	2	2	2						1	1	3	628	2	0		0	12	0	0	0	0	2014-01-27
HZ0657	1	1	2013-11-02	1	2	2	2	1	2						1	1	6	1545	2	0		0	24	0	0	0	0	2014-02-12
HZ0658	1	1	2013-07-27	2	2	2	2	2	2						1	1	7	1612	2	0		0	4	0	0	0	0	2014-01-27
HZ0659	1	1	2013-02-23	1	2	2	2	1	2						1	1	1	348	2	0		0	0	0	0	0	0	2014-02-16
HZ0660	1	1	2013-03-20	1	2	2	2	1	2						1	1	4	986	2	0		0	0	0	0	0	0	2014-02-14
HZ0661	1	1	2013-04-24	1	2	2	2	1	2						1	1	10	1144	2	0		0	0	0	0	0	0	2014-02-14
HZ0662	1	1	2013-04-04	2	2	2	2	2	2						1	1	1	248	2	0		0	0	0	0	0	0	2014-02-14
HZ0663	1	1	2013-03-14	2	2	2	2	2	2						1	1	2	462	2	0		0	8	0	0	0	0	2014-02-16
HZ0664	1	1	2013-09-26	2	2	2	2	2	2						1	1	8	1830	2	0		0	32	0	0	0	0	2014-01-27
HZ0665	1	1	2013-06-01	2	2	2	2	2	2						1	1	1	462	2	0		0	4	0	0	0	0	2014-01-27
HZ0666	1	1	2013-05-26	1	2	2	2	1	2						1	1	4	878	2	0		0	0	0	0	0	0	2014-02-14
HZ0667	1	1	2013-04-08	1	2	2	2	1	2						1	1	4	1005	2	0		0	0	0	0	0	0	2014-02-12
HZ0668	1	1	2013-02-16	1	2	2	2	1	2						1	1	3	588	2	0		0	0	0	0	0	0	2014-02-11
HZ0669	1	1	2009-05-21	2	2	2	2	2	2						1	1	2	600	2	0		0	0	0	0	0	0	2014-02-11
HZ0670	1	1	1997-05-09	2	2	2	2	2	2						1	1	1		2	0		0	0	0	0	0	0	2014-02-11
HZ0671	1	1	2012-10-27	2	2	2	2	2	2						1	1	4	877	2	0		0	16	0	0	0	0	2014-02-12
HZ0672	1	1	2012-12-16	1	2	2	2	1	2						1	1	2	353	2	0		0	8	0	0	0	0	2014-02-12
HZ0673	2	2	2006-05-16	2					2						1	1	2	150	2	0		50	0	0	0	0	0	2013-08-12
HZ0674	2	2	2003-10-06	2					2						1	1	1	50	2	0		0	5	0	0	0	0	2013-08-13
HZ0675	1	2	2007-05-06	2					2						1	1	2	180	2	0		10	200	30	0	0	0	2013-08-13
HZ0676	2	2	2011-05-11	2					2						1	1	3	660	2	0		0	36	50	1	4	900	2013-08-14
HZ0677	1	2	2011-06-12	2					2						1	1	3	300	2	0		0	0	0	0	0	0	2013-08-15
HZ0678	2	2	1983-06-10	2					2						1	1	0	0	2	0		0	0	0	0	0	0	2013-08-15
HZ0679	2	2	2006-04-10	2					2						1	1	1	50	2	0		0	0	0	0	0	0	2013-08-16
HZ0680	2	2	2012-10-06	2					2						1	1	3	500	2	0		500	0	100	1	25	2500	2013-08-16
HZ0681	2	2	2005-03-10	2					1	2					2	1	2	280	2	0		280	0	50	0	0	0	2013-08-16
HZ0682	1	2	2008-02-03	2					2						1	1	5	600	2	0		0	0	100	0	0	0	2013-08-17
HZ0683	2	2	2004-03-12	2					2						1	1	5	300	2	0		20	0	0	1	5	2500	2013-08-17
HZ0684	1	2	2012-07-10	2					2						1	1	3	190	2	0		260	0	100	1	15	2500	2013-08-17
HZ0685	1	2	2011-09-12	2					2						1	1	1	100	2	0		0	0	0	0	0	0	2013-08-17
HZ0686	1	2	2012-07-12	2					2						1	1	3	265	2	0		0	0	0	0	0	0	2013-08-18
HZ0687	2	2	2008-11-10	2					2						1	1	2	150	2	0		30	0	50	2	1	1500	2013-08-18
HZ0688	1	2	2012-04-10	2					2						1	1	3	270	2	0		0	0	30	0	0	0	2013-08-18
HZ0689	2	2	2004-12-06	2					1	2					2	1	2	200	2	0		20	0	30	0	0	0	2013-08-18
HZ0690	2	2	2005-08-06	2					1	2					2	1	3	1950	2	0		300	0	300	1	20	1200	2013-08-19
HZ0691	1	2	2005-08-12	1	2	2	2	1	2						1	3	6	800	2	0		0	0	0	0	0	0	2013-08-19
HZ0692	2	2	2004-09-10	2					2						1	1	5	700	2	0		0	0	0	1	5	2000	2013-08-19
HZ0693	1	2	2011-05-13	2					2						1	1	2	100	2	0		30	0	30	0	0	0	2013-08-19
HZ0694	2	2	2003-09-03	2					2						1	1	3	110	2	0		0	0	0	0	0	0	2013-08-19
HZ0695	2	2	2010-01-20	1	2	2	2	1	2						1	3	3	230	2	0		0	0	50	0	0	0	2013-08-20
HZ0696	2	2	2008-05-20	2					1	2					2	1	7	850	2	0		100	0	100	0	0	0	2013-08-20
HZ0697	2	2	1993-05-10	2					2						1	1	3	170	2	0		0	0	0	0	0	0	2013-08-01
HZ0698	2	2	2003-06-20	2					2						1	1	3	560	2	0		0	80	100	1	3	2000	2013-08-21
HZ0699	2	2	2012-12-10	1	2	2	2	1	2						1	1	1	130	2	0		20	0	0	0	0	0	2013-08-22
HZ0700	1	2	1994-05-19	1	2	1	2	2	2						1	1	2	180	2	0		0	30	0	1	2	2500	2013-08-22
HZ0701	1	2	2010-06-20	1	2	2	2	1	2						1	1	5	1100	2	0		0	60	0	1	10	0	2013-08-22
HZ0702	2	2	2012-06-16	2					2						1	1	2	130	2	0		0	0	0	0	0	0	2013-08-23
HZ0703	1	2	2003-06-10	2					2						1	1	2	70	2	0		0	0	0	0	0	0	2013-08-26
HZ0704	2	2	2011-07-10	2					2						1	1	2	200	2	0		150	0	0	1	2	2500	2013-08-26
HZ0705	2	2	2008-04-10	1	2	2	2	1	2						1	3	3	150	2	0		30	0	0	1	3	2500	2013-08-26
HZ0706	1	2	1983-05-10	2					2						1	1	1	20	2	0		0	0	0	0	0	0	2013-08-29
HZ0707	2	2	2008-07-12	2					2						1	1	0	0	2	0		0	0	0	0	0	0	2013-08-29
HZ0708	2	2	2006-07-10	2					2						1	1	3	220	2	0		30	0	0	1	30	2500	2013-08-12
HZ0709	2	2	2005-07-06	2					2						1	1	1	260	2	0		200	0	0	0	0	0	2013-08-12
HZ0710	2	2	2002-07-10	1	1	2	2	1	2						1	3	1	460	2	0		30	50	500	1	4	4500	2013-08-12
HZ0711	2	2	2008-05-06	2					2						1	1	3	140	2	0		8	0	0	0	0	0	2013-08-12
HZ0712	2	2	2009-04-06	2					2						1	1	3	680	2	0		0	0	0	0	0	0	2013-08-13
HZ0713	2	2	2003-06-05	2					2						1	1	2	135	2	0		8	0	0	0	0	0	2013-08-13
HZ0714	1	2	2005-05-06	2					2						1	1	2	130	2	0		10	0	0	0	0	0	2013-08-13
HZ0715	2	2	2003-03-10	2					2						1	1	2	130	2	0		0	4	0	1	1	1500	2013-08-13
HZ0716	2	2	2000-08-10	2					2						1	1	3	230	2	0		0	0	0	0	0	0	2013-08-13
HZ0717	2	2	2009-06-10	2					2						1	1	1	50	2	0		10	4	0	1	1	2000	2013-08-13
HZ0718	2	2	1998-10-20	2					2						1	1	1	260	2	0		8	0	0	0	0	0	2013-08-13
HZ0719	2	2	2008-07-10	2					2						1	1	3	520	2	0		16	0	0	0	0	0	2013-08-13
HZ0720	2	2	2007-07-20	2					2						1	1	3	290	2	0		0	0	0	1	4	2100	2013-08-13
HZ0721	2	2	2008-02-02	2					2						1	1	1	260	2	0		8	0	0	1	2	3500	2013-08-13
HZ0722	2	2	2009-10-10	2					2						1	1	3	288	2	0		8	0	0	0	0	0	2013-08-13
HZ0723	2	2	2012-09-06	1	2	2	2	1	2						1	3	3	140	2	0		0	0	0	1	1	2000	2013-08-13
HZ0724	2	2	2007-04-10	2					2						1	1	3	140	2	0		90	0	0	1	1	2500	2013-08-13
HZ0725	1	2	2009-06-10	2					2						1	1	3	190	2	0		15	0	0	0	0	0	2013-08-13
HZ0726	2	2	2001-05-01	2					2						1	1	1	200	2	0		5	0	0	1	3	2500	2013-08-14
HZ0727	2	2	2006-08-10	1	2	2	2	1	2						1	3	3	270	2	0		36	50	0	1	2	2500	2013-08-14
HZ0728	2	2	2003-09-15	2					2						1	1	1	250	2	0		0	0	0	0	0	0	2013-08-15
HZ0729	1	2	2004-05-10	1	2	1	2	1	2						1	3	3	2460	2	0		1600	0	0	0	0	0	2013-08-20
HZ0730	2	2	2005-07-10	1	2	2	2	1	2						1	3	3	1658	2	0		650	20	0	1	3	2000	2013-08-21
HZ0731	2	2	2007-10-20	2					2						1	1	1	80	2	0		0	0	0	0	0	0	2013-08-22
HZ0732	1	2	2010-08-10	1	1	2	2	2	2						1	3	3	420	2	0		0	20	0	1	1	1200	2013-08-23
HZ0733	2	2	2003-03-10	2					2						1	1	3	140	2	0		0	0	0	0	0	0	2013-08-24
HZ0734	1	2	2001-07-08	2					2						1	1	3	222	2	0		0	0	0	0	0	0	2013-08-27
HZ0735	2	2	2003-09-07	2					2						1	1	1	160	2	0		0	20	0	1	1	2500	2013-08-27
HZ0736	2	2	2008-04-17	2					2						1	1	3	350	2	0		30	0	0	0	0	0	2013-08-28
HZ0737	2	2	2012-10-20	2					2						1	1	3	100	2	0		0	0	0	0	0	0	2013-08-13
HZ0738	1	2	2009-12-15	2					2						1	1	5	200	2	0		0	0	0	0	0	0	2013-08-13
HZ0739	2	2	1995-03-11	2					2						1	1	3	30	2	0		0	0	0	0	0	0	2013-08-14
HZ0740	2	2	1993-10-13	2					2						1	1	2	20	2	0		0	0	0	0	0	0	2013-08-14
HZ0741	2	2	2008-10-16	2					2						1	2	9	1795	2	0		0	0	0	1	6	1800	2013-08-14
HZ0742	2	2	2012-06-08	2					2						1	1	3	220	2	0		0	0	0	0	0	0	2013-08-14
HZ0743	2	2	2012-08-15	2					2						1	1	3	200	2	0		0	0	0	0	0	0	2013-08-15
HZ0744	2	2	1964-08-11	2					2						1	1	2	3	2	0		0	0	0	0	0	0	2013-08-16
HZ0745	2	2	1957-10-15	2					2						1	1	3	5	2	0		0	0	0	0	0	0	2013-08-18
HZ0746	1	2	2001-09-20	2					2						1	1	3	90	2	0		0	0	0	0	0	0	2013-08-18
HZ0747	2	2	2011-05-08	2					2						1	1	2	2360	2	0		0	50	0	1	3	3000	2013-08-18
HZ0748	2	2	2012-05-06	2					1	2					2	1	2	156	2	0		0	0	0	0	0	0	2013-08-18
HZ0749	1	2	1998-06-16	2					2						1	1	2	86	2	0		0	0	0	0	0	0	2013-08-18
HZ0750	1	2	2008-11-10	2					2						1	1	2	66	2	0		0	0	0	0	0	0	2013-08-18
HZ0751	1	2	1948-05-06	2					2						1	1	2	2	2	0		0	0	0	0	0	0	2013-08-19
HZ0752	2	2	2010-08-03	2					2						1	1	3	132	2	0		0	0	0	1	60	1800	2013-08-19
HZ0753	2	2	2009-05-22	2					2						1	1	3	150	2	0		0	0	0	0	0	0	2013-08-20
HZ0754	1	2	2008-04-11	2					2						1	2	2	2263	2	0		0	56	185	1	1	2500	2013-08-22
HZ0755	1	2	2007-07-12	2					2						1	2	2	965	2	0		0	0	0	0	0	0	2013-08-27
HZ0756	1	2	2008-09-16	2					2						1	1	1	300	2	0		0	0	0	0	0	0	2013-08-29
HZ0757	1	2	2008-10-13	2					2						1	1	1	126	1	3	1060	6	0	0	0	0	0	2013-08-12
HZ0758	2	2	1992-03-12	2					2						1	1	0	0	2	0		0	0	0	0	0	0	2013-08-13
HZ0759	2	2	1973-06-10	2					1	2					2	1	2	25	2	0		0	0	0	0	0	0	2013-08-13
HZ0760	1	2	2009-08-15	1	1	2	2	2	2						1	3	1	110	2	0		62	0	0	0	0	0	2013-08-13
HZ0761	1	2	2011-03-15	2					2						1	1	2	446	2	0		30	0	0	0	0	0	2013-08-13
HZ0762	1	2	1982-08-12	2					2						1	1	1	12	2	0		10	0	0	0	0	0	2013-08-13
HZ0763	2	2	2010-05-12	2					2						1	1	2	116	2	0		20	0	0	0	0	0	2013-08-13
HZ0764	1	2	2006-09-01	2					2						1	1	0	0	2	0		0	0	0	0	0	0	2013-08-13
HZ0765	1	2	1987-05-12	2					2						1	1	2	15	2	0		0	0	0	0	0	0	2013-08-13
HZ0766	2	2	2012-02-10	2					2						1	1	4	256	2	0		162	0	0	0	0	0	2013-08-13
HZ0767	2	2	2001-06-10	2					2						1	1	5	384	2	0		0	0	0	0	0	0	2013-08-13
HZ0768	2	2	2008-05-06	2					2						1	1	3	63	2	0		6	0	0	0	0	0	2013-08-13
HZ0769	1	2	2011-04-05	2					2						1	1	1	86	2	0		0	0	0	0	0	0	2013-08-13
HZ0770	2	2	2006-09-14	2					2						1	1	3	32	2	0		0	0	0	0	0	0	2013-08-13
HZ0771	2	2	2006-06-15	2					2						1	1	1	68	2	0		30	0	0	0	0	0	2013-08-14
HZ0772	1	2	2003-06-17	2					2						1	1	4	942	2	0		0	0	0	0	0	0	2013-08-14
HZ0773	1	2	2012-08-16	2					2						1	1	8	1342	2	0		0	0	0	0	0	0	2013-08-14
HZ0774	2	2	2003-08-15	1	2	2	2	1	2						1	3	9	3560	2	0		0	80	0	0	0	0	2013-08-14
HZ0775	1	2	2011-08-02	2					2						1	1	3	35	2	0		0	0	0	0	0	0	2013-08-15
HZ0776	2	2	2008-07-05	2					1	2					2	1	2	236	2	0		0	0	0	0	0	0	2013-08-15
HZ0777	2	2	2012-06-18	2					2						1	1	7	146	2	0		0	0	0	0	0	0	2013-08-16
HZ0778	1	2	2010-04-15	2					2						1	1	3	15	2	0		0	0	0	0	0	0	2013-08-17
HZ0779	2	2	2008-05-01	2					2						1	1	0	0	2	0		0	0	0	0	0	0	2013-08-17
HZ0780	1	2	2011-05-23	1	2	2	2	1	2						1	3	4	388	2	0		0	100	0	0	0	0	2013-08-18
HZ0781	1	2	2009-10-15	2					2						1	2	5	1020	1	15	4500	0	126	0	1	20	1600	2013-08-19
HZ0782	2	2	2011-09-12	2					2						1	1	6	3218	2	0		0	60	0	0	0	0	2013-08-19
HZ0783	1	2	1964-12-05	2					2						1	2	9	8	1	11	20	0	1	2	0	0	0	2013-08-20
HZ0784	1	2	2003-10-05	2					2						1	1	2	116	2	0		0	0	0	0	0	0	2013-08-21
HZ0785	2	2	2001-03-10	2					2						1	1	5	166	1	5	1260	0	66	0	0	0	0	2013-08-21
HZ0786	2	2	2010-03-09	2					2						1	1	5	646	2	0		0	0	0	0	0	0	2013-08-23
HZ0787	2	2	2010-06-13	2					2						1	1	1	20	2	0		0	0	0	0	0	0	2013-08-23
HZ0788	2	2	2011-07-11	2					2						1	1	1	22	2	0		0	0	0	0	0	0	2013-08-24
HZ0789	2	2	1998-08-01	2					2						1	1	4	36	2	0		0	0	0	0	0	0	2013-08-24
HZ0790	1	2	2005-08-12	2					2						1	1	1	46	2	0		0	0	0	0	0	0	2013-08-27
HZ0791	1	2	2008-04-05	2					2						1	1	1	2	2	0		0	0	0	0	0	0	2013-08-27
HZ0792	2	2	2006-05-12	2					1	2					2	1	6	496	2	0		0	0	0	0	0	0	2013-08-27
HZ0793	1	2	1993-05-16	1	2	2	2	1	2						1	3	1	3	2	0		0	0	0	0	0	0	2013-08-28
HZ0794	2	2	2010-08-10	2					2						1	1	3	405	2	0		4	60	0	0	0	0	2013-08-28
HZ0795	1	2	2011-06-12	1	2	2	2	1	2						1	3	2	1768	2	0		0	60	0	0	0	0	2013-08-29
HZ0796	2	2	1961-05-07	2					2						1	1	4	5	2	0		0	0	0	0	0	0	2013-08-29
HZ0797	1	2	2008-10-05	2					2						1	1	4	87	2	0		0	0	0	0	0	0	2013-08-29
HZ0798	2	2	2006-08-15	2					2						1	1	1	10	2	0		0	0	0	0	0	0	2013-08-13
HZ0799	2	2	2012-07-15	2					2						1	1	0	0	2	0		0	0	0	0	0	0	2013-08-18
HZ0800	1	2	2006-10-15	2					2						1	1	1	30	2	0		0	0	0	0	0	0	2013-08-20
HZ0801	1	2	2008-05-15	2					2						1	1	2	30	2	0		0	0	0	0	0	0	2013-08-20
HZ0802	2	2	2011-09-15	2					2						1	1	0	0	2	0		0	0	0	0	0	0	2013-08-20
HZ0803	1	2	2008-09-15	2					2						1	1	1	30	2	0		0	0	0	0	0	0	2013-08-20
HZ0804	1	2	2008-06-15	2					2						1	1	3	1816	2	0		0	0	0	0	0	0	2013-08-20
HZ0805	1	2	1974-08-15	2					2						1	1	0	0	2	0		0	0	0	0	0	0	2013-08-20
HZ0806	2	2	2011-08-15	2					2						1	1	1	30	2	0		0	0	0	0	0	0	2013-08-20
HZ0807	2	2	2008-10-15	2					2						1	1	0	0	2	0		0	0	0	0	0	0	2013-08-22
HZ0808	2	2	2005-04-15	1	2	2	2	1	2						1	3	2	60	2	0		0	0	0	0	0	0	2013-08-22
HZ0809	1	2	2004-11-15	2					2						1	1	1	50	2	0		0	0	0	0	0	0	2013-08-22
HZ0810	2	2	2010-09-15	2					2						1	1	2	338	2	0		0	0	0	0	0	0	2013-08-23
HZ0811	2	2	2009-07-15	1	2	2	2	1	2						1	3	2	470	2	0		0	25	0	0	0	0	2013-08-23
HZ0812	1	2	2002-08-15	2					2						1	1	1	10	2	0		0	0	0	0	0	0	2013-08-23
HZ0813	1	2	1961-06-15	2					2						1	1	0	0	2	0		0	0	0	0	0	0	2013-08-23
HZ0814	2	2	2007-09-15	2					2						1	1	1	20	2	0		0	0	0	0	0	0	2013-08-23
HZ0815	2	2	2009-10-15	2					2						1	1	1	70	2	0		0	0	0	0	0	0	2013-08-23
HZ0816	2	2	2005-11-15	2					2						1	1	2	50	2	0		0	0	0	0	0	0	2013-08-23
HZ0817	2	2	2001-02-15	2					2						1	1	1	68	2	0		0	0	0	0	0	0	2013-08-23
HZ0818	2	2	2007-09-15	2					2						1	1	1	20	2	0		0	0	0	0	0	0	2013-08-23
HZ0819	1	2	2006-05-15	2					2						1	1	0	0	2	0		0	0	0	0	0	0	2013-08-23
HZ0820	1	2	2012-01-15	2					2						1	1	3	160	2	0		0	0	0	0	0	0	2013-08-23
HZ0821	2	2	2004-10-15	2					2						1	1	1	10	2	0		0	0	0	0	0	0	2013-08-23
HZ0822	2	2	2004-06-15	2					2						1	1	1	30	2	0		0	0	0	0	0	0	2013-08-25
HZ0823	2	2	2009-06-15	2					2						1	1	1	170	2	0		0	0	0	0	0	0	2013-08-25
HZ0824	1	2	2007-09-15	2					2						1	1	2	390	2	0		0	0	0	0	0	0	2013-08-25
HZ0825	2	2	2001-07-15	2					2						1	1	1	30	1	15	2850	0	45	232	1	15	1150	2013-08-26
HZ0826	2	2	2006-10-15	1	2	2	2	1	2						1	3	2	100	2	0		0	0	0	0	0	0	2013-08-26
HZ0827	2	2	2003-04-15	2					2						1	1	2	60	2	0		0	0	0	0	0	0	2013-08-26
HZ0828	1	2	2005-08-15	2					2						1	1	2	336	2	0		0	0	0	0	0	0	2013-08-26
HZ0829	1	2	2012-04-15	2					2						1	1	4	1285	1	12	3135	1280	50	300	0	0	0	2013-08-27
HZ0830	2	2	1955-06-15	2					2						1	1	0	0	2	0		0	0	0	0	0	0	2013-08-27
HZ0831	1	2	2007-09-15	2					2						1	1	2	60	2	0		0	0	0	0	0	0	2013-08-28
HZ0832	1	2	2011-05-15	2					2						1	1	5	216	2	0		2	0	0	0	0	0	2013-08-28
HZ0833	2	2	1993-10-15	2					2						1	1	1	5	2	0		0	0	0	0	0	0	2013-08-28
HZ0834	2	2	2009-06-15	2					2						1	1	1	36	2	0		0	0	0	0	0	0	2013-08-28
HZ0835	2	2	2003-08-15	2					2						1	1	1	225	2	0		0	12	10	0	0	0	2013-08-28
HZ0836	1	2	1996-09-15	2					2						1	1	1	25	2	0		0	0	0	0	0	0	2013-08-30
HZ0837	2	2	2009-08-15	2					2						1	1	2	80	2	0		0	0	0	0	0	0	2013-08-30
HZ0838	1	2	2004-07-15	2					2						1	1	2	40	2	0		0	0	0	0	0	0	2013-08-30
HZ0839	2	2	2011-07-09	2					2						1	1	0	0	2	0		0	0	0	0	0	0	2013-08-16
HZ0840	2	2	2007-03-09	2					2						1	1	3	300	2	0		0	0	0	0	0	0	2013-08-16
HZ0841	1	2	2010-09-09	2					2						1	1	1	80	2	0		0	0	0	0	0	0	2013-08-16
HZ0842	2	2	2011-06-09	2					2						1	1	3	80	2	0		0	0	0	0	0	0	2013-08-16
HZ0843	2	2	2006-06-20	2					2						1	1	2	45	2	0		0	0	0	0	0	0	2013-08-16
HZ0844	2	2	2001-08-09	2					2						1	1	2	170	2	0		0	0	0	0	0	0	2013-08-17
HZ0845	1	2	2008-07-16	2					2						1	1	1	10	2	0		0	0	0	0	0	0	2013-08-17
HZ0846	2	2	2004-07-19	2					2						1	1	1	20	2	0		0	0	0	0	0	0	2013-08-18
HZ0847	2	2	2007-07-19	2					2						1	1	2	60	2	0		0	0	0	0	0	0	2013-08-18
HZ0848	2	2	2004-08-09	2					2						1	1	3	75	2	0		0	0	0	0	0	0	2013-08-18
HZ0849	1	2	2011-02-11	2					2						1	1	1	110	2	0		0	0	0	0	0	0	2013-08-18
HZ0850	1	2	2011-07-11	2					2						1	1	1	12	2	0		0	0	0	0	0	0	2013-08-18
HZ0851	2	2	2011-05-10	1	2	2	2	1	2						1	3	5	1600	2	0		0	150	0	1	5	2000	2013-08-18
HZ0852	1	2	2009-08-06	2					2						1	1	1	10	2	0		0	0	0	0	0	0	2013-08-18
HZ0853	2	2	2011-07-21	2					2						1	1	2	170	2	0		0	0	0	0	0	0	2013-08-18
HZ0854	2	2	2011-07-14	2					2						1	1	1	12	2	0		0	0	0	0	0	0	2013-08-19
HZ0855	2	2	2008-08-11	2					2						1	1	1	100	2	0		0	0	0	0	0	0	2013-08-19
HZ0856	1	2	2006-10-08	2					2						1	1	5	385	2	0		0	0	0	0	0	0	2013-08-19
HZ0857	1	2	2006-08-19	2					2						1	1	5	1500	2	0		0	50	30	1	1	1000	2013-08-19
HZ0858	2	2	2010-01-07	1	2	2	2	1	2						1	3	4	1210	2	0		0	30	20	0	0	0	2013-08-19
HZ0859	2	2	2011-04-09	1	2	2	2	1	2						1	3	3	190	2	0		0	20	0	1	2	1000	2013-08-20
HZ0860	2	2	2003-07-19	2					2						1	1	1	18	2	0		0	0	0	0	0	0	2013-08-20
HZ0861	2	2	2006-08-09	2					2						1	1	5	450	2	0		0	0	0	0	0	0	2013-08-20
HZ0862	1	2	2006-08-09	2					2						1	1	1	60	2	0		0	0	0	0	0	0	2013-08-20
HZ0863	1	2	2003-07-19	2					2						1	1	3	400	2	0		0	20	0	0	0	0	2013-08-20
HZ0864	1	2	2004-07-14	2					2						1	1	1	50	2	0		0	0	0	0	0	0	2013-08-20
HZ0865	1	2	2004-08-19	1	2	2	2	1	2						1	3	8	8450	2	0		0	200	100	1	6	2000	2013-08-20
HZ0866	2	2	2011-07-20	2					1	2					2	1	2	370	2	0		0	0	0	0	0	0	2013-08-21
HZ0867	2	2	2008-07-21	2					2						1	1	2	80	2	0		0	0	0	0	0	0	2013-08-21
HZ0868	2	2	2009-07-20	2					2						1	1	3	220	2	0		0	20	0	0	0	0	2013-08-21
HZ0869	1	2	2009-08-09	1	2	2	2	1	2						1	1	3	190	2	0		0	0	0	0	0	0	2013-08-21
HZ0870	2	2	2000-08-19	2					2						1	1	3	150	2	0		0	0	0	0	0	0	2013-08-21
HZ0871	2	2	2011-08-14	2					2						1	1	2	150	2	0		0	0	0	0	0	0	2013-08-21
HZ0872	1	2	2009-07-09	2					2						1	1	3	90	2	0		0	0	0	0	0	0	2013-08-22
HZ0873	2	2	2007-08-15	2					2						1	1	6	700	2	0		0	0	0	0	0	0	2013-08-26
HZ0874	2	2	2012-08-11	2					2						1	1	2	70	2	0		0	0	0	0	0	0	2013-08-26
HZ0875	1	2	1998-07-07	1	2	2	2	1	2						1	3	5	1150	2	0		0	0	0	0	0	0	2013-08-28
HZ0876	2	2	2006-10-15	2					2						1	1	1	120	2	0		0	0	0	0	0	0	2013-08-13
HZ0877	2	2	2007-06-12	2					2						1	1	5	230	2	0		0	0	0	0	0	0	2013-08-13
HZ0878	2	2	2009-06-20	2					2						1	1	2	100	2	0		0	0	0	0	0	0	2013-08-23
HZ0879	2	2	2012-10-08	2					1	2					2	1	2	80	2	0		80	0	0	0	0	0	2013-08-13
HZ0880	2	2	2009-07-08	2					2						1	1	2	70	2	0		0	0	0	0	0	0	2013-08-14
HZ0881	2	2	2001-08-12	2					2						1	1	9	260	2	0		0	0	0	0	0	0	2013-08-14
HZ0882	1	2	2003-05-13	2					2						1	1	4	145	2	0		0	0	0	0	0	0	2013-08-14
HZ0883	1	2	2006-07-18	2					2						1	1	3	200	2	0		0	0	0	0	0	0	2013-08-14
HZ0884	2	2	2007-07-16	2					2						1	1	3	400	2	0		0	0	0	0	0	0	2013-08-24
HZ0885	2	2	2008-05-10	2					2						1	1	3	230	2	0		0	0	0	0	0	0	2013-08-14
HZ0886	1	2	2009-10-03	2					2						1	1	8	280	2	0		0	0	0	0	0	0	2013-08-15
HZ0887	2	2	2012-08-05	2					2						1	1	9	246	2	0		0	0	0	0	0	0	2013-08-15
HZ0888	2	2	2003-09-18	2					2						1	1	5	140	2	0		0	0	0	0	0	0	2013-08-15
HZ0889	2	2	2012-07-10	2					2						1	1	5	185	2	0		0	0	0	0	0	0	2013-08-15
HZ0890	2	2	2005-05-10	2					1	2					2	2	3	120	2	0		50	0	0	0	0	0	2013-08-15
HZ0891	2	2	2006-07-06	2					2						1	1	2	35	2	0		0	0	0	0	0	0	2013-08-15
HZ0892	1	2	2008-07-16	2					2						1	1	1	60	2	0		0	0	0	0	0	0	2013-08-15
HZ0893	1	2	2011-08-10	2					2						1	1	1	50	2	0		0	0	0	0	0	0	2013-08-18
HZ0894	2	2	2010-12-30	2					2						1	1	1	10	2	0		0	0	0	0	0	0	2013-08-18
HZ0895	2	2	1969-05-20	2					2						1	1	1	2	2	0		0	0	0	0	0	0	2013-08-18
HZ0896	1	2	2012-02-13	1	2	1	1	1	2						1	3	5	2300	2	0		0	30	50	0	0	0	2013-08-18
HZ0897	2	2	2009-06-25	2					2						1	1	5	180	2	0		0	0	0	0	0	0	2013-08-18
HZ0898	2	2	2008-09-11	2					2						1	1	3	80	2	0		0	0	0	0	0	0	2013-08-18
HZ0899	1	2	2011-04-10	2					2						1	1	5	295	2	0		0	0	0	0	0	0	2013-08-18
HZ0900	1	2	2008-04-09	2					2						1	1	5	190	2	0		0	0	0	0	0	0	2013-08-20
HZ0901	2	2	1996-06-10	3					2						1	1	5	190	2	0		0	0	0	0	0	0	2013-08-20
HZ0902	2	2	2008-10-10	2					2						1	1	2	70	2	0		0	0	0	0	0	0	2013-08-20
HZ0903	2	2	2007-02-10	2					2						1	1	4	200	2	0		0	0	0	0	0	0	2013-08-20
HZ0904	2	2	2010-07-10	2					2						1	1	1	150	2	0		0	0	0	0	0	0	2013-08-20
HZ0905	1	2	1998-07-10	2					2						1	1	1	20	2	0		0	0	0	0	0	0	2013-08-21
HZ0906	2	2	2007-05-20	1	2	1	1	1	2						1	3	5	220	2	0		0	0	0	0	0	0	2013-08-21
HZ0907	1	2	2010-09-30	2					2						1	1	5	400	2	0		0	0	0	0	0	0	2013-08-21
HZ0908	2	2	2012-02-29	2					2						1	1	5	400	2	0		0	0	0	0	0	0	2013-08-21
HZ0909	1	2	2005-08-12	2					2						1	1	2	60	2	0		0	0	0	0	0	0	2013-08-23
HZ0910	1	2	2012-08-20	2					2						1	1	2	45	2	0		0	0	0	0	0	0	2013-08-28
HZ0911	2	2	2010-07-15	2					2						1	1	2	560	2	0		0	0	0	0	0	0	2013-08-27
HZ0912	2	2	1996-05-15	2					2						1	2	3	300	2	0		0	0	0	0	0	0	2013-08-27
HZ0913	2	2	2010-07-15	2					2						1	2	2	350	2	0		0	0	0	0	0	0	2013-08-27
HZ0914	2	2	1975-06-25	2					2						1	1	3	5	2	0		0	0	0	0	0	0	2013-08-27
HZ0915	2	2	2010-08-10	2					2						1	1	1	302	2	0		0	0	0	0	0	0	2013-08-27
HZ0916	1	2	2009-06-15	2					2						1	1	1	50	2	0		0	0	0	0	0	0	2013-08-27
HZ0917	1	2	2005-07-15	2					2						1	2	9	1060	2	0		0	50	100	0	0	0	2013-07-27
HZ0918	1	2	2012-08-11	2					2						1	1	1	10	2	0		0	0	0	0	0	0	2013-08-28
HZ0919	2	2	2011-06-15	2					2						1	1	3	69	2	0		0	0	0	0	0	0	2013-08-28
HZ0920	2	2	2009-08-10	2					2						1	1	2	45	2	0		0	0	0	0	0	0	2013-08-28
HZ0921	2	2	2009-05-15	2					2						1	1	2	100	2	0		0	0	0	0	0	0	2013-08-28
HZ0922	1	2	1993-02-15	2					2						1	1	1	20	2	0		0	0	0	0	0	0	2013-08-28
HZ0923	2	2	2012-05-10	2					2						1	1	2	35	2	0		0	0	0	0	0	0	2013-08-28
HZ0924	2	2	2009-09-10	2					2						1	1	1	20	2	0		0	0	0	0	0	0	2013-08-28
HZ0925	1	2	1980-09-10	2					2						1	1	3	50	2	0		0	0	0	0	0	0	2013-08-28
HZ0926	2	2	2011-05-10	2					2						1	1	1	50	2	0		0	0	0	0	0	0	2013-08-28
HZ0927	2	2	1997-08-10	2					2						1	2	3	360	2	0		0	0	0	0	0	0	2013-08-28
HZ0928	2	2	1963-11-13	2					2						1	1	0	0	2	0		0	0	0	0	0	0	2013-08-28
HZ0929	1	2	2003-11-10	2					2						1	1	2	200	2	0		0	0	0	0	0	0	2013-08-28
HZ0930	2	2	1983-07-15	2					2						1	1	2	51	2	0		0	0	0	0	0	0	2013-08-28
HZ0931	2	2	1956-06-10	2					2						1	1	2	2	2	0		0	0	0	0	0	0	2013-08-28
HZ0932	2	2	2012-07-10	2					2						1	1	2	300	2	0		0	0	0	0	0	0	2013-08-29
HZ0933	2	2	2011-09-10	2					2						1	1	2	210	2	0		0	0	0	0	0	0	2013-08-29
HZ0934	1	2	2003-10-02	2					2						1	1	2	40	2	0		0	0	0	0	0	0	2013-08-29
HZ0935	2	2	1952-08-10	2					2						1	1	0	0	2	0		0	0	0	0	0	0	2013-08-29
HZ0936	2	2	2009-07-15	2					2						1	1	2	300	2	0		0	0	0	0	0	0	2013-08-29
HZ0937	1	2	2002-09-10	2					2						1	2	3	300	2	0		0	0	0	0	0	0	2013-08-29
HZ0938	1	2	2010-08-10	2					2						1	1	1	10	2	0		0	0	0	0	0	0	2013-08-29
HZ0939	2	2	2010-05-10	2					2						1	1	2	150	2	0		0	0	0	0	0	0	2013-08-29
HZ0940	2	2	2012-08-10	2					2						1	1	3	65	2	0		0	0	0	0	0	0	2013-08-29
HZ0941	2	2	2011-07-20	2					2						1	1	2	30	2	0		0	0	0	0	0	0	2013-08-29
HZ0942	2	2	2011-08-10	2					2						1	1	2	85	2	0		0	0	0	0	0	0	2013-08-29
HZ0943	2	2	2009-07-12	2					2						1	1	2	50	2	0		0	0	0	0	0	0	2013-08-29
HZ0944	2	2	1970-07-20	2					2						1	1	2	2	2	0		0	0	0	0	0	0	2013-08-13
HZ0945	1	2	1993-03-11	2					2						1	1	5	150	2	0		0	0	0	0	0	0	2013-08-16
HZ0946	2	2	1998-04-11	2					2						1	1	3	150	2	0		0	0	0	1	1	1000	2013-08-16
HZ0947	2	2	2001-11-09	2					2						1	1	1	60	2	0		0	0	0	0	0	0	2013-08-17
HZ0948	2	2	1961-05-10	2					2						1	1	0	0	2	0		0	0	0	0	0	0	2013-08-17
HZ0949	2	2	2008-03-09	2					2						1	1	1	3	2	0		0	0	0	0	0	0	2013-08-18
HZ0950	2	2	2002-05-09	2					2						1	1	1	10	2	0		0	0	0	0	0	0	2013-08-19
HZ0951	2	2	1998-11-20	2					2						1	1	3	360	2	0		0	80	0	1	1	2000	2013-08-20
HZ0952	1	2	2009-08-11	2					2						1	1	2	600	2	0		0	40	0	1	1	2000	2013-08-20
HZ0953	2	2	2010-02-15	2					2						1	1	5	500	2	0		0	0	0	1	5	1000	2013-08-21
HZ0954	1	2	2007-04-15	2					2						1	1	1	3	2	0		0	0	0	0	0	0	2013-08-22
HZ0955	2	2	2004-10-15	2					2						1	1	1	50	2	0		0	0	0	0	0	0	2013-08-23
HZ0956	1	2	2000-10-11	2					2						1	1	0	0	2	0		0	0	0	0	0	0	2013-08-20
HZ0957	2	2	1973-04-10	2					2						1	1	0	0	2	0		0	0	0	0	0	0	2013-08-26
HZ0958	2	2	2011-11-20	2					2						1	1	2	100	2	0		50	0	0	0	0	0	2013-08-26
HZ0959	2	2	2008-02-10	2					2						1	2	3	800	1	7	3000	0	400	600	1	1	1000	2013-08-26
HZ0960	1	2	2007-04-08	2					2						1	1	8	510	2	0		150	0	0	0	0	0	2013-08-26
HZ0961	1	2	2008-04-15	2					2						1	1	2	20	2	0		0	0	0	0	0	0	2013-08-26
HZ0962	2	2	1993-07-11	2					1	2					2	1	2	230	2	0		80	0	0	1	1	1000	2013-08-26
HZ0963	1	2	2011-04-16	2					2						1	1	2	30	2	0		30	0	0	0	0	0	2013-08-28
HZ0964	1	2	2009-07-08	2					2						1	1	6	65	2	0		30	0	0	0	0	0	2013-08-28
HZ0965	2	2	2006-07-20	2					1	2					3	1	0	0	2	0		300	0	0	1	1	2000	2013-08-28
HZ0966	2	2	2011-10-20	2					2						1	1	3	30	2	0		0	0	0	0	0	0	2013-08-28
HZ0967	1	2	1966-06-20	2					2						1	1	3	3	2	0		0	0	0	0	0	0	2013-08-28
HZ0968	1	2	1955-02-11	2					2						1	1	2	4	2	0		0	0	0	0	0	0	2013-08-28
HZ0969	1	2	1999-05-11	2					2						1	1	0	0	2	0		0	0	0	0	0	0	2013-08-28
HZ0970	1	2	2012-02-11	2					2						1	1	1	60	2	0		0	0	0	0	0	0	2013-08-29
HZ0971	2	2	1983-04-10	2					2						1	1	2	20	2	0		0	0	0	0	0	0	2013-08-29
HZ0972	1	2	2009-05-11	2					2						1	1	3	500	2	0		0	0	0	0	0	0	2013-08-29
HZ0973	1	2	2010-08-08	2					2						1	1	1	100	2	0		10	0	0	0	0	0	2013-08-12
HZ0974	1	2	2005-09-10	1	2	2	2	1	2						1	3	5	200	2	0		10	0	300	0	0	0	2013-08-14
HZ0975	1	2	1993-06-07	1	2	2	2	1	2						1	3	0	0	1	15	3000	200	200	500	1	10	1000	2013-08-17
HZ0976	1	2	1979-02-18	2					2						1	1	3	6	2	0		0	0	0	0	0	0	2013-08-17
HZ0977	2	2	1998-06-06	1	2	2	2	1	2						1	3	6	400	2	0		300	0	300	0	0	0	2013-08-18
HZ0978	2	2	2010-11-05	2					2						1	1	3	140	2	0		50	0	0	0	0	0	2013-08-19
HZ0979	2	2	2012-04-06	1	2	2	2	1	2						1	3	3	400	2	0		80	0	200	1	30	3000	2013-08-21
HZ0980	2	2	2011-10-23	1	2	2	2	1	2						1	3	6	600	2	0		30	0	10	0	0	0	2013-08-22
HZ0981	2	2	2000-07-20	2					2						1	1	3	210	2	0		50	0	30	0	0	0	2013-08-25
HZ0982	2	2	2009-08-10	1	1	2	2	1	2						1	3	2	80	2	0		70	0	30	0	0	0	2013-08-26
HZ0983	1	2	2000-07-03	2					2						1	1	2	150	2	0		10	0	10	0	0	0	2013-08-27
HZ0984	1	2	2008-07-16	1	2	2	2	1	2						1	3	5	250	2	0		50	0	0	0	0	0	2013-08-28
HZ0985	2	2	2008-10-11	1	2	2	2	1	2						1	2	3	220	2	0		30	0	0	0	0	0	2013-08-28
HZ0986	2	2	1983-05-14	2					2						1	2	2	220	2	0		30	0	0	0	0	0	2013-08-28
HZ0987	1	2	2007-10-03	1	2	2	2	1	2						1	3	5	360	2	0		6	0	30	0	0	0	2013-08-28
HZ0988	2	2	2007-07-03	2					2						1	1	3	160	2	0		8	0	30	0	0	0	2013-08-29
HZ0989	2	2	2011-07-27	1	2	2	2	1	2						1	2	5	310	2	0		5	0	0	0	0	0	2013-08-29
HZ0990	2	2	1983-09-09	1	2	2	2	1	2						1	3	5	350	2	0		5	0	60	0	0	0	2013-08-29
HZ0991	1	2	2011-08-02	2					2						1	2	3	160	2	0		10	0	30	0	0	0	2013-08-30
HZ0992	1	2	2012-05-20	1	2	2	2	1	2						1	2	7	300	2	0		5	0	30	0	0	0	2013-08-30
HZ0993	2	2	2002-05-20	1	2	2	2	1	2						1	3	3	210	2	0		10	0	30	0	0	0	2013-08-30
HZ0994	1	2	2000-04-30	1	2	2	2	1	2						1	3	6	250	2	0		6	0	15	0	0	0	2013-08-30
HZ0995	1	2	2007-10-04	2					2						1	2	2	140	2	0		10	0	30	0	0	0	2013-08-30
HZ0996	1	2	1993-04-30	2					2						1	2	4	190	2	0		30	0	0	0	0	0	2013-08-30
HZ0997	2	2	2008-05-10	2					2						1	1	2	260	2	0		6	0	0	0	0	0	2013-08-16
HZ0998	2	2	2009-02-03	2					2						1	1	2	305	2	0		10	0	0	0	0	0	2013-08-16
HZ0999	1	2	2010-11-11	1	2	2	2	1	2						1	3	2	450	2	0		20	0	0	0	0	0	2013-08-17
HZ1000	2	2	2003-06-01	1	1	2	2	1	2						1	3	3	650	2	0		120	200	200	0	0	0	2013-08-17
HZ1001	1	2	2009-07-02	2					2						1	1	7	320	2	0		50	0	68	0	0	0	2013-08-19
HZ1002	1	2	1962-10-10	2					2						1	1	3	10	2	0		0	0	0	0	0	0	2013-08-20
HZ1003	2	2	2003-08-15	1	2	2	2	1	2						1	3	3	140	2	0		20	0	50	0	0	0	2013-08-27
HZ1004	2	2	2008-06-20	2					2						1	2	6	300	2	0		6	0	0	0	0	0	2013-08-29
HZ1005	1	2	2003-05-12	1	2	2	2	1	2						1	3	6	400	2	0		5	0	50	0	0	0	2013-08-29
HZ1006	1	2	2006-09-11	2					2						1	2	2	180	2	0		10	0	30	0	0	0	2013-08-30
HZ1007	1	2	2003-08-25	2					2						1	2	4	190	2	0		10	0	30	0	0	0	2013-08-30
HZ1008	1	2	1970-12-15	2					1	2					2	1	0	0	2	0		0	0	0	0	0	0	2013-08-13
HZ1009	1	2	2011-03-01	2					2						1	1	2	50	2	0		0	0	0	0	0	0	2013-08-13
HZ1010	1	2	1980-07-02	2					1	2					2	1	0	0	2	0		0	0	0	0	0	0	2013-08-13
HZ1011	2	2	2012-05-01	2					2						1	1	5	480	2	0		600	0	0	0	0	0	2013-08-13
HZ1012	1	2	2008-07-10	1	2	2	2	1	2						1	3	5	1062	2	0		150	0	0	0	0	0	2013-08-13
HZ1013	1	2	2012-12-01	2					2						1	1	5	71	2	0		0	0	0	0	0	0	2013-08-13
HZ1014	2	2	2008-08-09	2					2						1	1	9	167	2	0		150	0	0	0	0	0	2013-08-13
HZ1015	2	2	2006-07-08	2					2						1	1	0	0	2	0		0	0	0	0	0	0	2013-08-13
HZ1016	1	2	2003-01-03	2					2						1	1	6	186	2	0		0	0	0	0	0	0	2013-08-13
HZ1017	2	2	2012-02-05	2					2						1	1	7	590	2	0		0	0	0	0	0	0	2013-08-14
HZ1018	2	2	2007-05-10	2					2						1	1	6	182	2	0		30	0	0	0	0	0	2013-08-14
HZ1019	2	2	2012-04-05	2					2						1	1	8	960	2	0		160	0	0	0	0	0	2013-08-14
HZ1020	2	2	2008-10-11	2					2						1	1	5	140	2	0		0	0	0	0	0	0	2013-08-14
HZ1021	1	2	1992-03-14	2					2						1	1	3	41	2	0		0	0	0	0	0	0	2013-08-16
HZ1022	1	2	2008-03-04	1	2	2	2	1	2						1	3	9	196	2	0		0	0	0	0	0	0	2013-08-16
HZ1023	1	2	1999-11-12	2					2						1	1	1	60	1	10	4000	0	100	230	1	1	600	2013-08-16
HZ1024	2	2	2011-12-10	2					2						1	1	9	566	2	0		0	0	0	0	0	0	2013-08-16
HZ1025	2	2	2007-05-18	2					2						1	1	6	690	2	0		0	0	0	0	0	0	2013-08-16
HZ1026	2	2	2002-11-11	1	2	2	2	1	2						1	3	9	846	2	0		0	0	0	0	0	0	2013-08-18
HZ1027	2	2	2012-04-05	1	2	2	2	1	2						1	3	8	4500	2	0		0	0	0	0	0	0	2013-08-18
HZ1028	1	2	2006-02-05	2					2						1	1	5	760	2	0		0	0	0	0	0	0	2013-08-18
HZ1029	2	2	2006-05-03	2					2						1	1	5	486	2	0		0	0	0	0	0	0	2013-08-29
HZ1030	2	2	1978-08-10	2					1	2					3	1	0	0	2	0		0	0	0	0	0	0	2013-08-12
HZ1031	2	2	2006-02-10	2					2						1	1	3	65	2	0		0	0	0	0	0	0	2013-08-12
HZ1032	1	2	2012-10-05	2					2						1	1	3	16	2	0		0	0	0	0	0	0	2013-08-12
HZ1033	1	2	2007-05-15	2					2						1	1	3	60	2	0		0	0	0	0	0	0	2013-08-13
HZ1034	2	2	2003-08-10	2					2						1	1	0	0	2	0		0	0	0	0	0	0	2013-08-13
HZ1035	1	2	2003-09-10	2					2						1	1	3	40	2	0		0	0	0	0	0	0	2013-08-13
HZ1036	1	2	2012-10-08	2					2						1	1	3	18	2	0		0	0	0	0	0	0	2013-08-13
HZ1037	2	2	2010-08-10	2					2						1	1	2	30	2	0		0	0	0	0	0	0	2013-08-14
HZ1038	2	2	1993-10-06	2					2						1	1	2	30	2	0		0	0	0	0	0	0	2013-08-14
HZ1039	2	2	2011-05-10	2					2						1	1	2	30	2	0		0	0	0	0	0	0	2013-08-14
HZ1040	2	2	2012-10-30	2					2						1	1	2	25	2	0		0	0	0	0	0	0	2013-08-14
HZ1041	2	2	1978-10-08	2					2						1	1	2	5	2	0		0	0	0	0	0	0	2013-08-15
HZ1042	2	2	2011-05-10	2					2						1	1	3	26	2	0		0	0	0	0	0	0	2013-08-15
HZ1043	2	2	2007-09-10	2					2						1	1	3	30	2	0		0	0	0	0	0	0	2013-08-16
HZ1044	1	2	2009-05-09	2					2						1	1	2	22	2	0		0	0	0	0	0	0	2013-08-16
HZ1045	1	2	1999-08-10	2					2						1	1	1	130	2	0		0	0	0	0	0	0	2013-08-17
HZ1046	1	2	1988-06-03	2					1	2					2	1	2	25	2	0		0	0	0	0	0	0	2013-08-17
HZ1047	2	2	1978-10-02	2					2						1	1	2	2	2	0		0	0	0	0	0	0	2013-08-17
HZ1048	1	2	1993-10-02	2					1	2					2	1	3	11	2	0		0	0	0	0	0	0	2013-08-17
HZ1049	2	2	2010-10-03	2					2						1	1	1	250	2	0		0	0	0	0	0	0	2013-08-17
HZ1050	2	2	2000-10-02	2					2						1	1	1	3	2	0		0	0	0	0	0	0	2013-08-18
HZ1051	2	2	1993-02-06	2					2						1	1	1	3	2	0		0	0	0	0	0	0	2013-08-18
HZ1052	2	2	2001-10-03	2					2						1	1	3	28	2	0		0	0	0	0	0	0	2013-08-19
HZ1053	1	2	2007-06-08	2					2						1	1	3	45	2	0		0	0	0	0	0	0	2013-08-19
HZ1054	1	2	2010-08-10	2					1	2					2	1	3	21	2	0		0	0	0	0	0	0	2013-08-19
HZ1055	2	2	2007-10-02	1	2	2	2	1	2						1	3	3	35	1	30	4500	0	200	0	1	30	2000	2013-08-19
HZ1056	1	2	1995-10-05	2					2						1	1	2	8	2	0		0	0	0	0	0	0	2013-08-19
HZ1057	2	2	2007-05-03	2					2						1	1	2	18	2	0		0	0	0	0	0	0	2013-08-19
HZ1058	2	2	2000-10-03	2					2						1	1	2	30	2	0		0	0	0	0	0	0	2013-08-19
HZ1059	2	2	2007-07-08	2					2						1	1	2	30	2	0		0	0	0	0	0	0	2013-08-19
HZ1060	2	2	2010-10-03	2					2						1	1	2	25	2	0		0	0	0	0	0	0	2013-08-19
HZ1061	2	2	2008-10-08	2					2						1	1	3	27	2	0		0	0	0	0	0	0	2013-08-19
HZ1062	2	2	2000-07-10	2					2						1	1	2	25	2	0		0	0	0	0	0	0	2013-08-19
HZ1063	2	2	2000-08-10	2					2						1	1	3	150	2	0		0	0	0	0	0	0	2013-08-19
HZ1064	2	2	2011-08-23	2					2						1	1	3	70	2	0		0	0	0	0	0	0	2013-08-20
HZ1065	2	2	2008-09-06	2					2						1	1	2	80	2	0		0	0	0	0	0	0	2013-08-20
HZ1066	2	2	2011-09-15	2					2						1	1	3	45	2	0		0	0	0	0	0	0	2013-08-22
HZ1067	2	2	2006-08-10	2					2						1	1	2	50	2	0		0	0	0	0	0	0	2013-08-23
HZ1068	2	2	1995-05-06	2					2						1	1	2	15	2	0		0	0	0	0	0	0	2013-08-23
HZ1069	2	2	2003-01-06	2					2						1	1	2	30	2	0		0	0	0	0	0	0	2013-08-23
HZ1070	1	2	2009-05-06	1	2	2	2	1	2						1	3	2	90	2	0		0	0	0	0	0	0	2013-08-23
HZ1071	2	2	2008-06-07	2					2						1	1	2	30	2	0		0	0	0	0	0	0	2013-08-28
HZ1072	2	2	1969-03-10	2					1	2					2	1	7	5	2	0		0	0	0	0	0	0	2013-08-13
HZ1073	1	2	1973-05-06	2					2						1	1	1	6	2	0		0	0	0	0	0	0	2013-08-14
HZ1074	1	2	2003-06-19	2					2						1	1	1	100	2	0		0	0	0	0	0	0	2013-08-14
HZ1075	2	2	2009-03-02	1	2	2	2	1	2						1	3	7	688	2	0		32	95	0	0	0	0	2013-08-14
HZ1076	2	2	2012-03-05	1	3	1	2	1	2						1	3	2	280	2	0		0	0	0	0	0	0	2013-08-14
HZ1077	1	2	2012-03-08	2					2						1	1	6	151	2	0		0	0	0	0	0	0	2013-08-14
HZ1078	2	2	1968-02-17	2					1	2					2	1	4	5	2	0		0	0	0	0	0	0	2013-08-14
HZ1079	1	2	2007-05-13	2					2						1	1	2	62	2	0		0	0	0	0	0	0	2013-08-14
HZ1080	1	2	2004-11-12	2					2						1	1	3	80	2	0		0	0	0	0	0	0	2013-08-14
HZ1081	1	2	2008-07-14	2					2						1	1	3	675	2	0		0	138	30	0	0	0	2013-08-14
HZ1082	2	2	2012-05-20	1	2	2	1	1	2						1	3	6	356	2	0		0	0	0	0	0	0	2013-08-15
HZ1083	1	2	2008-04-26	2					2						1	1	5	150	2	0		0	0	0	0	0	0	2013-08-15
HZ1084	2	2	2012-03-08	2					2						1	1	2	122	2	0		0	0	0	0	0	0	2013-08-15
HZ1085	2	2	1974-04-22	2					2						1	1	1	2	2	0		0	0	0	0	0	0	2013-08-15
HZ1086	2	2	1968-05-14	2					2						1	1	2	5	2	0		0	0	0	0	0	0	2013-08-14
HZ1087	2	2	1970-03-04	2					2						1	1	1	3	2	0		0	0	0	0	0	0	2013-08-16
HZ1088	1	2	1970-02-18	2					2						1	1	1	3	2	0		0	0	0	0	0	0	2013-08-16
HZ1089	1	2	1982-04-06	1	2	2	2	1	2						1	3	3	85	2	0		0	0	0	0	0	0	2013-08-18
HZ1090	2	2	1993-07-04	2					2						1	1	2	50	2	0		8	0	0	0	0	0	2013-08-17
HZ1091	2	2	1983-05-07	1	2	2	2	1	1	1	2	2	2	1	2	3	5	640	2	0		30	40	0	0	0	0	2013-08-18
HZ1092	2	2	2011-09-03	2					2						1	1	7	218	2	0		0	0	0	0	0	0	2013-08-17
HZ1093	1	2	1977-06-01	1	2	1	2	2	1	2					2	1	2	6	2	0		0	0	0	0	0	0	2013-08-17
HZ1094	2	2	2004-06-18	2					2						1	1	1	50	2	0		0	0	0	0	0	0	2013-08-18
HZ1095	1	2	1988-05-12	1	1	2	2	1	2						1	3	1	20	2	0		0	0	0	0	0	0	2013-08-18
HZ1096	1	2	1974-09-01	2					2						1	1	3	5	2	0		0	0	0	0	0	0	2013-08-18
HZ1097	1	2	1993-05-03	2					2						1	1	2	140	2	0		0	0	0	0	0	0	2013-08-18
HZ1098	2	2	2009-10-20	2					2						1	2	7	1420	2	0		0	30	0	0	0	0	2013-08-18
HZ1099	2	2	1989-12-18	2					2						1	1	6	1858	2	0		200	160	0	0	0	0	2013-08-18
HZ1100	2	2	2009-07-13	2					2						1	1	5	383	2	0		0	0	0	0	0	0	2013-08-18
HZ1101	1	2	1960-05-02	2					2						1	1	2	2	2	0		0	0	0	0	0	0	2013-08-19
HZ1102	1	2	1996-10-02	2					2						1	1	3	40	2	0		0	0	0	0	0	0	2013-08-19
HZ1103	2	2	1994-03-07	2					2						1	1	3	100	2	0		0	0	0	0	0	0	2013-08-19
HZ1104	2	2	1982-04-03	1	2	2	2	1	2						1	3	1	50	2	0		0	0	0	0	0	0	2013-08-19
HZ1105	1	2	1960-08-03	2					2						1	1	2	3	2	0		0	0	0	0	0	0	2013-08-17
HZ1106	2	2	1963-01-02	2					2						1	1	3	3	2	0		0	0	0	0	0	0	2013-08-19
HZ1107	1	2	2005-04-06	1	2	2	2	1	2						1	3	2	85	2	0		26	0	0	0	0	0	2013-08-21
HZ1108	1	2	2009-04-06	2					2						1	1	1	30	2	0		0	0	0	0	0	0	2013-08-23
HZ1109	1	2	1971-08-10	2					2						1	1	1	3	2	0		0	0	0	0	0	0	2013-08-23
HZ1110	2	2	1989-04-05	1	2	2	2	1	1	1	2	1	2	1	2	3	2	109	2	0		6	27	0	0	0	0	2013-08-23
HZ1111	2	2	1999-10-17	1	2	2	2	1	2						1	3	2	144	2	0		0	0	0	0	0	0	2013-08-23
HZ1112	1	2	2010-08-06	1	2	2	2	1	2						1	3	8	179	2	0		86	0	0	0	0	0	2013-08-23
HZ1113	2	2	2011-03-07	1	2	2	2	1	2						1	3	3	105	2	0		0	0	0	0	0	0	2013-08-23
HZ1114	2	2	2011-09-24	1	1	2	2	1	2						1	3	3	264	2	0		30	65	0	0	0	0	2013-08-24
HZ1115	2	2	1998-09-10	1	2	2	2	1	2						1	3	3	230	2	0		0	20	0	0	0	0	2013-08-24
HZ1116	1	2	1962-01-01	1	2	2	2	1	2						1	3	2	2	2	0		0	0	0	0	0	0	2013-08-24
HZ1117	2	2	1945-05-06	1	2	2	2	1	2						1	3	1	2	2	0		0	0	0	0	0	0	2013-08-24
HZ1118	2	2	2011-11-23	1	2	2	2	1	2						1	3	5	1343	2	0		0	35	0	0	0	0	2013-08-25
HZ1119	1	2	2012-02-01	2					2						1	2	4	390	2	0		10	0	0	0	0	0	2013-08-25
HZ1120	2	2	2011-03-10	1	1	2	2	1	2						1	3	2	110	2	0		30	0	0	0	0	0	2013-08-26
HZ1121	2	2	1973-10-08	2					2						1	2	2	7	2	0		0	0	0	0	0	0	2013-08-26
HZ1122	1	2	1991-04-08	1	2	2	2	1	2						1	3	2	30	2	0		0	0	0	0	0	0	2013-08-26
HZ1123	1	2	1978-04-12	2					2						1	1	1	3	2	0		0	0	0	0	0	0	2013-08-26
HZ1124	2	2	1971-12-03	1	2	2	2	1	1	1	2	2	2	1	2	3	2	2	2	0		0	0	0	0	0	0	2013-08-23
HZ1125	1	2	1988-03-05	2					2						1	1	1	10	2	0		0	0	0	0	0	0	2013-08-27
HZ1126	2	2	1980-07-06	2					2						1	1	1	13	2	0		0	0	0	0	0	0	2013-08-20
